# Supplementary material for: Dissecting Causal Relationships Between Gut Microbiota, Immunocyte Phenotype, and Migraine: A Mendelian Randomization Study
Source: Brain Behav. 2025 Jul 11;15(7):e70693. doi: 10.1002/brb3.70693 (PMC12246725; doi:10.1002/brb3.70693)
Supplement: Supplementary file 1 — Supporting Material: brb370693‐sup‐0001‐SupMat.xlsx [file BRB3-15-e70693-s001.xlsx]

## Sheet: Tables S1
Supplementary Table S1. Details of instrumental variables of gut microbiota.
Abbreviation: number of single-nucleotide polymorphism (nSNP); beta(b);standard error(se);expected average frequency(eaf)
Abbreviation: number of single-nucleotide polymorphism (nSNP); beta(b);standard error(se);expected average frequency(eaf)	beta	se	pval	samplesize	effect_allele	other_allele	eaf	id
Abbreviation: number of single-nucleotide polymorphism (nSNP); beta(b);standard error(se);expected average frequency(eaf)	0.0958709	0.0197414	1.19569e-06	7738	A	C	0.618442	ebi-a-GCST90027856
Abbreviation: number of single-nucleotide polymorphism (nSNP); beta(b);standard error(se);expected average frequency(eaf)	-0.167222	0.0367504	5.35932e-06	7738	G	A	0.0652347	ebi-a-GCST90027856
Abbreviation: number of single-nucleotide polymorphism (nSNP); beta(b);standard error(se);expected average frequency(eaf)	-0.0832976	0.0183744	5.80537e-06	7738	C	G	0.383409	ebi-a-GCST90027856
Abbreviation: number of single-nucleotide polymorphism (nSNP); beta(b);standard error(se);expected average frequency(eaf)	-0.193856	0.038383	4.40535e-07	7738	A	T	0.0739975	ebi-a-GCST90027856
Abbreviation: number of single-nucleotide polymorphism (nSNP); beta(b);standard error(se);expected average frequency(eaf)	-0.207417	0.0451065	4.25775e-06	7738	C	G	0.104915	ebi-a-GCST90027857
Abbreviation: number of single-nucleotide polymorphism (nSNP); beta(b);standard error(se);expected average frequency(eaf)	0.228807	0.0510771	7.47687e-06	7738	G	A	0.0838426	ebi-a-GCST90027857
Abbreviation: number of single-nucleotide polymorphism (nSNP); beta(b);standard error(se);expected average frequency(eaf)	0.223943	0.0505637	9.46978e-06	7738	A	G	0.0799417	ebi-a-GCST90027857
Abbreviation: number of single-nucleotide polymorphism (nSNP); beta(b);standard error(se);expected average frequency(eaf)	0.129909	0.0283014	4.42802e-06	7738	A	G	0.349386	ebi-a-GCST90027857
Abbreviation: number of single-nucleotide polymorphism (nSNP); beta(b);standard error(se);expected average frequency(eaf)	0.17422	0.0379599	4.4414e-06	7738	G	C	0.148523	ebi-a-GCST90027857
Abbreviation: number of single-nucleotide polymorphism (nSNP); beta(b);standard error(se);expected average frequency(eaf)	-0.165604	0.0374082	9.55807e-06	7738	A	G	0.172441	ebi-a-GCST90027857
Abbreviation: number of single-nucleotide polymorphism (nSNP); beta(b);standard error(se);expected average frequency(eaf)	0.131633	0.0289862	5.59229e-06	7738	A	G	0.295225	ebi-a-GCST90027857
Abbreviation: number of single-nucleotide polymorphism (nSNP); beta(b);standard error(se);expected average frequency(eaf)	0.118869	0.0265788	7.73767e-06	7738	T	C	0.522454	ebi-a-GCST90027857
Abbreviation: number of single-nucleotide polymorphism (nSNP); beta(b);standard error(se);expected average frequency(eaf)	0.203883	0.0459584	9.15377e-06	7738	G	C	0.912648	ebi-a-GCST90027857
Abbreviation: number of single-nucleotide polymorphism (nSNP); beta(b);standard error(se);expected average frequency(eaf)	0.177245	0.0399176	8.98421e-06	7738	G	A	0.12838	ebi-a-GCST90027857
Abbreviation: number of single-nucleotide polymorphism (nSNP); beta(b);standard error(se);expected average frequency(eaf)	0.152996	0.030965	7.77535e-07	7738	G	A	0.22529	ebi-a-GCST90027857
Abbreviation: number of single-nucleotide polymorphism (nSNP); beta(b);standard error(se);expected average frequency(eaf)	0.274038	0.0534904	3.00525e-07	7738	T	C	0.0742713	ebi-a-GCST90027857
Abbreviation: number of single-nucleotide polymorphism (nSNP); beta(b);standard error(se);expected average frequency(eaf)	-0.138197	0.0309403	7.94822e-06	7738	A	G	0.233719	ebi-a-GCST90027857
Abbreviation: number of single-nucleotide polymorphism (nSNP); beta(b);standard error(se);expected average frequency(eaf)	0.123249	0.0263401	2.88065e-06	7738	T	G	0.411824	ebi-a-GCST90027857
Abbreviation: number of single-nucleotide polymorphism (nSNP); beta(b);standard error(se);expected average frequency(eaf)	-0.0891075	0.0184003	1.2808e-06	7738	G	A	0.338112	ebi-a-GCST90027854
Abbreviation: number of single-nucleotide polymorphism (nSNP); beta(b);standard error(se);expected average frequency(eaf)	0.0807293	0.0175514	4.23311e-06	7738	T	C	0.421728	ebi-a-GCST90027854
Abbreviation: number of single-nucleotide polymorphism (nSNP); beta(b);standard error(se);expected average frequency(eaf)	-0.0968338	0.0216192	7.49722e-06	7738	A	C	0.215173	ebi-a-GCST90027854
Abbreviation: number of single-nucleotide polymorphism (nSNP); beta(b);standard error(se);expected average frequency(eaf)	-0.11075	0.0240367	4.07502e-06	7738	C	G	0.152519	ebi-a-GCST90027854
Abbreviation: number of single-nucleotide polymorphism (nSNP); beta(b);standard error(se);expected average frequency(eaf)	-0.0894148	0.0188625	2.13354e-06	7738	C	A	0.688409	ebi-a-GCST90027854
Abbreviation: number of single-nucleotide polymorphism (nSNP); beta(b);standard error(se);expected average frequency(eaf)	-0.103384	0.0220121	2.64405e-06	7738	G	T	0.778849	ebi-a-GCST90027854
Abbreviation: number of single-nucleotide polymorphism (nSNP); beta(b);standard error(se);expected average frequency(eaf)	0.0827355	0.0171553	1.41605e-06	7738	T	C	0.477202	ebi-a-GCST90027854
Abbreviation: number of single-nucleotide polymorphism (nSNP); beta(b);standard error(se);expected average frequency(eaf)	0.109263	0.0234779	3.25769e-06	7738	C	T	0.773341	ebi-a-GCST90027855
Abbreviation: number of single-nucleotide polymorphism (nSNP); beta(b);standard error(se);expected average frequency(eaf)	0.13667	0.0279205	9.83218e-07	7738	A	C	0.14746	ebi-a-GCST90027855
Abbreviation: number of single-nucleotide polymorphism (nSNP); beta(b);standard error(se);expected average frequency(eaf)	0.170187	0.036489	3.10027e-06	7738	A	G	0.0821165	ebi-a-GCST90027855
Abbreviation: number of single-nucleotide polymorphism (nSNP); beta(b);standard error(se);expected average frequency(eaf)	-0.102556	0.0228527	7.20012e-06	7738	C	T	0.752106	ebi-a-GCST90027855
Abbreviation: number of single-nucleotide polymorphism (nSNP); beta(b);standard error(se);expected average frequency(eaf)	0.0891786	0.0195236	4.93026e-06	7738	C	T	0.435941	ebi-a-GCST90027855
Abbreviation: number of single-nucleotide polymorphism (nSNP); beta(b);standard error(se);expected average frequency(eaf)	-0.166509	0.0373612	8.32204e-06	7738	G	A	0.0796945	ebi-a-GCST90027855
Abbreviation: number of single-nucleotide polymorphism (nSNP); beta(b);standard error(se);expected average frequency(eaf)	0.0890031	0.0198129	7.05001e-06	7738	C	T	0.469469	ebi-a-GCST90027855
Abbreviation: number of single-nucleotide polymorphism (nSNP); beta(b);standard error(se);expected average frequency(eaf)	-0.206063	0.0445341	3.70869e-06	7738	G	A	0.0511182	ebi-a-GCST90027855
Abbreviation: number of single-nucleotide polymorphism (nSNP); beta(b);standard error(se);expected average frequency(eaf)	-0.0967904	0.0208836	3.57355e-06	7738	C	G	0.334082	ebi-a-GCST90027855
Abbreviation: number of single-nucleotide polymorphism (nSNP); beta(b);standard error(se);expected average frequency(eaf)	-0.12302	0.0230206	9.09683e-08	7738	T	C	0.152019	ebi-a-GCST90027852
Abbreviation: number of single-nucleotide polymorphism (nSNP); beta(b);standard error(se);expected average frequency(eaf)	0.15199	0.0339721	7.67768e-06	7738	G	A	0.0663195	ebi-a-GCST90027852
Abbreviation: number of single-nucleotide polymorphism (nSNP); beta(b);standard error(se);expected average frequency(eaf)	0.148085	0.032866	6.61485e-06	7738	G	A	0.0698528	ebi-a-GCST90027852
Abbreviation: number of single-nucleotide polymorphism (nSNP); beta(b);standard error(se);expected average frequency(eaf)	-0.0882115	0.0167762	1.45526e-07	7738	G	A	0.505558	ebi-a-GCST90027852
Abbreviation: number of single-nucleotide polymorphism (nSNP); beta(b);standard error(se);expected average frequency(eaf)	0.140356	0.031139	6.56266e-06	7738	A	C	0.922361	ebi-a-GCST90027852
Abbreviation: number of single-nucleotide polymorphism (nSNP); beta(b);standard error(se);expected average frequency(eaf)	-0.104325	0.0205402	3.7935e-07	7738	C	G	0.20128	ebi-a-GCST90027852
Abbreviation: number of single-nucleotide polymorphism (nSNP); beta(b);standard error(se);expected average frequency(eaf)	0.117445	0.0243127	1.36126e-06	7738	A	C	0.135494	ebi-a-GCST90027852
Abbreviation: number of single-nucleotide polymorphism (nSNP); beta(b);standard error(se);expected average frequency(eaf)	0.0969704	0.0199372	1.1516e-06	7738	G	A	0.743209	ebi-a-GCST90027852
Abbreviation: number of single-nucleotide polymorphism (nSNP); beta(b);standard error(se);expected average frequency(eaf)	-0.0828953	0.0167473	7.4307e-07	7738	A	C	0.584233	ebi-a-GCST90027852
Abbreviation: number of single-nucleotide polymorphism (nSNP); beta(b);standard error(se);expected average frequency(eaf)	0.0944185	0.0197285	1.7022e-06	7738	G	A	0.300486	ebi-a-GCST90027852
Abbreviation: number of single-nucleotide polymorphism (nSNP); beta(b);standard error(se);expected average frequency(eaf)	0.0853365	0.0185864	4.40403e-06	7738	T	C	0.275477	ebi-a-GCST90027852
Abbreviation: number of single-nucleotide polymorphism (nSNP); beta(b);standard error(se);expected average frequency(eaf)	-0.148743	0.0324489	4.56342e-06	7738	C	T	0.471083	ebi-a-GCST90027853
Abbreviation: number of single-nucleotide polymorphism (nSNP); beta(b);standard error(se);expected average frequency(eaf)	-0.156474	0.0344	5.39859e-06	7738	T	G	0.651374	ebi-a-GCST90027853
Abbreviation: number of single-nucleotide polymorphism (nSNP); beta(b);standard error(se);expected average frequency(eaf)	-0.161679	0.035444	5.07844e-06	7738	A	C	0.381589	ebi-a-GCST90027853
Abbreviation: number of single-nucleotide polymorphism (nSNP); beta(b);standard error(se);expected average frequency(eaf)	0.152524	0.0337479	6.19798e-06	7738	C	G	0.662287	ebi-a-GCST90027853
Abbreviation: number of single-nucleotide polymorphism (nSNP); beta(b);standard error(se);expected average frequency(eaf)	-0.149747	0.0337004	8.85177e-06	7738	A	C	0.365249	ebi-a-GCST90027853
Abbreviation: number of single-nucleotide polymorphism (nSNP); beta(b);standard error(se);expected average frequency(eaf)	-0.347812	0.0759706	4.689e-06	7738	C	T	0.0503402	ebi-a-GCST90027853
Abbreviation: number of single-nucleotide polymorphism (nSNP); beta(b);standard error(se);expected average frequency(eaf)	0.283489	0.0613913	3.87945e-06	7738	A	G	0.0895404	ebi-a-GCST90027853
Abbreviation: number of single-nucleotide polymorphism (nSNP); beta(b);standard error(se);expected average frequency(eaf)	0.175285	0.0370708	2.26334e-06	7738	T	C	0.266562	ebi-a-GCST90027853
Abbreviation: number of single-nucleotide polymorphism (nSNP); beta(b);standard error(se);expected average frequency(eaf)	-0.158479	0.0325016	1.08243e-06	7738	T	C	0.593717	ebi-a-GCST90027853
Abbreviation: number of single-nucleotide polymorphism (nSNP); beta(b);standard error(se);expected average frequency(eaf)	0.309762	0.0681741	5.52803e-06	7738	A	T	0.0661079	ebi-a-GCST90027853
Abbreviation: number of single-nucleotide polymorphism (nSNP); beta(b);standard error(se);expected average frequency(eaf)	0.23618	0.0508065	3.34157e-06	7738	T	C	0.117059	ebi-a-GCST90027853
Abbreviation: number of single-nucleotide polymorphism (nSNP); beta(b);standard error(se);expected average frequency(eaf)	-0.31575	0.0669609	2.41196e-06	7738	T	A	0.074851	ebi-a-GCST90027853
Abbreviation: number of single-nucleotide polymorphism (nSNP); beta(b);standard error(se);expected average frequency(eaf)	-0.18607	0.0374824	6.89858e-07	7738	A	G	0.243695	ebi-a-GCST90027853
Abbreviation: number of single-nucleotide polymorphism (nSNP); beta(b);standard error(se);expected average frequency(eaf)	0.156595	0.034581	5.94443e-06	7738	A	G	0.658018	ebi-a-GCST90027853
Abbreviation: number of single-nucleotide polymorphism (nSNP); beta(b);standard error(se);expected average frequency(eaf)	0.1631	0.0362663	6.88304e-06	7738	A	G	0.289057	ebi-a-GCST90027853
Abbreviation: number of single-nucleotide polymorphism (nSNP); beta(b);standard error(se);expected average frequency(eaf)	0.228586	0.0498372	4.50412e-06	7738	G	T	0.863953	ebi-a-GCST90027853
Abbreviation: number of single-nucleotide polymorphism (nSNP); beta(b);standard error(se);expected average frequency(eaf)	-0.296425	0.0653759	5.78322e-06	7738	T	G	0.0759376	ebi-a-GCST90027853
Abbreviation: number of single-nucleotide polymorphism (nSNP); beta(b);standard error(se);expected average frequency(eaf)	-0.123821	0.0275844	7.16193e-06	7738	C	T	0.377533	ebi-a-GCST90027850
Abbreviation: number of single-nucleotide polymorphism (nSNP); beta(b);standard error(se);expected average frequency(eaf)	0.220687	0.049466	8.14273e-06	7738	T	C	0.0774712	ebi-a-GCST90027850
Abbreviation: number of single-nucleotide polymorphism (nSNP); beta(b);standard error(se);expected average frequency(eaf)	0.166736	0.0351824	2.1459e-06	7738	C	T	0.212283	ebi-a-GCST90027850
Abbreviation: number of single-nucleotide polymorphism (nSNP); beta(b);standard error(se);expected average frequency(eaf)	-0.11973	0.026677	7.18522e-06	7738	G	A	0.561903	ebi-a-GCST90027850
Abbreviation: number of single-nucleotide polymorphism (nSNP); beta(b);standard error(se);expected average frequency(eaf)	-0.357667	0.0808214	9.62631e-06	7738	A	G	0.0820939	ebi-a-GCST90027851
Abbreviation: number of single-nucleotide polymorphism (nSNP); beta(b);standard error(se);expected average frequency(eaf)	-0.215591	0.0460894	2.90168e-06	7738	G	A	0.529903	ebi-a-GCST90027851
Abbreviation: number of single-nucleotide polymorphism (nSNP); beta(b);standard error(se);expected average frequency(eaf)	-0.196819	0.0443093	8.91559e-06	7738	T	G	0.395661	ebi-a-GCST90027851
Abbreviation: number of single-nucleotide polymorphism (nSNP); beta(b);standard error(se);expected average frequency(eaf)	0.204243	0.046085	9.34222e-06	7738	C	A	0.675226	ebi-a-GCST90027851
Abbreviation: number of single-nucleotide polymorphism (nSNP); beta(b);standard error(se);expected average frequency(eaf)	-0.248778	0.0559368	8.6882e-06	7738	G	A	0.192569	ebi-a-GCST90027851
Abbreviation: number of single-nucleotide polymorphism (nSNP); beta(b);standard error(se);expected average frequency(eaf)	0.312689	0.0690529	5.9473e-06	7738	G	A	0.119469	ebi-a-GCST90027851
Abbreviation: number of single-nucleotide polymorphism (nSNP); beta(b);standard error(se);expected average frequency(eaf)	0.206224	0.0415054	6.74342e-07	7738	T	A	0.150288	ebi-a-GCST90027848
Abbreviation: number of single-nucleotide polymorphism (nSNP); beta(b);standard error(se);expected average frequency(eaf)	-0.290113	0.0630046	4.13209e-06	7738	A	C	0.0585783	ebi-a-GCST90027848
Abbreviation: number of single-nucleotide polymorphism (nSNP); beta(b);standard error(se);expected average frequency(eaf)	0.218002	0.0427334	3.37062e-07	7738	T	C	0.143656	ebi-a-GCST90027848
Abbreviation: number of single-nucleotide polymorphism (nSNP); beta(b);standard error(se);expected average frequency(eaf)	-0.237483	0.0511397	3.42035e-06	7738	C	A	0.129907	ebi-a-GCST90027848
Abbreviation: number of single-nucleotide polymorphism (nSNP); beta(b);standard error(se);expected average frequency(eaf)	0.299015	0.0648057	3.94966e-06	7738	A	G	0.0567913	ebi-a-GCST90027848
Abbreviation: number of single-nucleotide polymorphism (nSNP); beta(b);standard error(se);expected average frequency(eaf)	0.287782	0.0649437	9.36871e-06	7738	G	A	0.938021	ebi-a-GCST90027848
Abbreviation: number of single-nucleotide polymorphism (nSNP); beta(b);standard error(se);expected average frequency(eaf)	0.144671	0.0313611	3.96744e-06	7738	T	C	0.331134	ebi-a-GCST90027848
Abbreviation: number of single-nucleotide polymorphism (nSNP); beta(b);standard error(se);expected average frequency(eaf)	0.150745	0.0320751	2.60483e-06	7738	T	C	0.675735	ebi-a-GCST90027848
Abbreviation: number of single-nucleotide polymorphism (nSNP); beta(b);standard error(se);expected average frequency(eaf)	0.159772	0.034655	4.01994e-06	7738	C	G	0.244527	ebi-a-GCST90027848
Abbreviation: number of single-nucleotide polymorphism (nSNP); beta(b);standard error(se);expected average frequency(eaf)	0.141282	0.0313588	6.62659e-06	7738	A	C	0.422613	ebi-a-GCST90027848
Abbreviation: number of single-nucleotide polymorphism (nSNP); beta(b);standard error(se);expected average frequency(eaf)	0.36411	0.0669086	5.27157e-08	7738	A	G	0.0502981	ebi-a-GCST90027848
Abbreviation: number of single-nucleotide polymorphism (nSNP); beta(b);standard error(se);expected average frequency(eaf)	-0.351432	0.0792027	9.11675e-06	7738	C	G	0.0903508	ebi-a-GCST90027849
Abbreviation: number of single-nucleotide polymorphism (nSNP); beta(b);standard error(se);expected average frequency(eaf)	0.594016	0.132896	7.82943e-06	7738	G	T	0.0619656	ebi-a-GCST90027849
Abbreviation: number of single-nucleotide polymorphism (nSNP); beta(b);standard error(se);expected average frequency(eaf)	-0.124987	0.0263625	2.12579e-06	7738	A	G	0.253399	ebi-a-GCST90027846
Abbreviation: number of single-nucleotide polymorphism (nSNP); beta(b);standard error(se);expected average frequency(eaf)	0.120767	0.0248711	1.19958e-06	7738	T	A	0.442626	ebi-a-GCST90027846
Abbreviation: number of single-nucleotide polymorphism (nSNP); beta(b);standard error(se);expected average frequency(eaf)	0.0844804	0.0188358	7.2882e-06	7738	C	T	0.490128	ebi-a-GCST90027847
Abbreviation: number of single-nucleotide polymorphism (nSNP); beta(b);standard error(se);expected average frequency(eaf)	-0.0851147	0.0189199	6.8377e-06	7738	G	T	0.488046	ebi-a-GCST90027847
Abbreviation: number of single-nucleotide polymorphism (nSNP); beta(b);standard error(se);expected average frequency(eaf)	0.0907734	0.0200295	5.84292e-06	7738	T	G	0.311702	ebi-a-GCST90027847
Abbreviation: number of single-nucleotide polymorphism (nSNP); beta(b);standard error(se);expected average frequency(eaf)	0.192771	0.0410252	2.61644e-06	7738	T	G	0.0591382	ebi-a-GCST90027847
Abbreviation: number of single-nucleotide polymorphism (nSNP); beta(b);standard error(se);expected average frequency(eaf)	0.149319	0.0315947	2.28897e-06	7738	G	C	0.101138	ebi-a-GCST90027847
Abbreviation: number of single-nucleotide polymorphism (nSNP); beta(b);standard error(se);expected average frequency(eaf)	-0.092281	0.0202945	5.43939e-06	7738	T	C	0.321208	ebi-a-GCST90027847
Abbreviation: number of single-nucleotide polymorphism (nSNP); beta(b);standard error(se);expected average frequency(eaf)	-0.0854129	0.0189855	6.83235e-06	7738	T	C	0.584904	ebi-a-GCST90027847
Abbreviation: number of single-nucleotide polymorphism (nSNP); beta(b);standard error(se);expected average frequency(eaf)	-0.0932584	0.0185033	4.65307e-07	7738	T	C	0.489232	ebi-a-GCST90027847
Abbreviation: number of single-nucleotide polymorphism (nSNP); beta(b);standard error(se);expected average frequency(eaf)	-0.0939228	0.0208763	6.82716e-06	7738	G	T	0.281737	ebi-a-GCST90027847
Abbreviation: number of single-nucleotide polymorphism (nSNP); beta(b);standard error(se);expected average frequency(eaf)	-0.0907211	0.0198043	4.6302e-06	7738	C	T	0.683668	ebi-a-GCST90027847
Abbreviation: number of single-nucleotide polymorphism (nSNP); beta(b);standard error(se);expected average frequency(eaf)	0.0864317	0.0194986	9.30529e-06	7738	T	C	0.371076	ebi-a-GCST90027847
Abbreviation: number of single-nucleotide polymorphism (nSNP); beta(b);standard error(se);expected average frequency(eaf)	-0.130217	0.0274453	2.0891e-06	7738	T	C	0.139117	ebi-a-GCST90027844
Abbreviation: number of single-nucleotide polymorphism (nSNP); beta(b);standard error(se);expected average frequency(eaf)	0.106704	0.0224718	2.05078e-06	7738	G	A	0.263771	ebi-a-GCST90027844
Abbreviation: number of single-nucleotide polymorphism (nSNP); beta(b);standard error(se);expected average frequency(eaf)	-0.103149	0.0199563	2.35711e-07	7738	G	T	0.40063	ebi-a-GCST90027844
Abbreviation: number of single-nucleotide polymorphism (nSNP); beta(b);standard error(se);expected average frequency(eaf)	-0.110194	0.0242923	5.72862e-06	7738	C	T	0.180737	ebi-a-GCST90027844
Abbreviation: number of single-nucleotide polymorphism (nSNP); beta(b);standard error(se);expected average frequency(eaf)	0.134679	0.0287736	2.8597e-06	7738	C	T	0.13185	ebi-a-GCST90027844
Abbreviation: number of single-nucleotide polymorphism (nSNP); beta(b);standard error(se);expected average frequency(eaf)	0.0927893	0.0198888	3.08021e-06	7738	A	G	0.337754	ebi-a-GCST90027844
Abbreviation: number of single-nucleotide polymorphism (nSNP); beta(b);standard error(se);expected average frequency(eaf)	0.100709	0.0209255	1.48874e-06	7738	T	C	0.313611	ebi-a-GCST90027844
Abbreviation: number of single-nucleotide polymorphism (nSNP); beta(b);standard error(se);expected average frequency(eaf)	0.0975005	0.0210789	3.73689e-06	7738	G	C	0.34887	ebi-a-GCST90027844
Abbreviation: number of single-nucleotide polymorphism (nSNP); beta(b);standard error(se);expected average frequency(eaf)	0.152098	0.0313647	1.2388e-06	7738	T	C	0.153671	ebi-a-GCST90027844
Abbreviation: number of single-nucleotide polymorphism (nSNP); beta(b);standard error(se);expected average frequency(eaf)	-0.49518	0.10768	4.25256e-06	7738	T	C	0.0507931	ebi-a-GCST90027845
Abbreviation: number of single-nucleotide polymorphism (nSNP); beta(b);standard error(se);expected average frequency(eaf)	-0.209102	0.0459396	5.32194e-06	7738	T	C	0.357606	ebi-a-GCST90027845
Abbreviation: number of single-nucleotide polymorphism (nSNP); beta(b);standard error(se);expected average frequency(eaf)	-0.406416	0.0860253	2.30823e-06	7738	T	C	0.0698842	ebi-a-GCST90027845
Abbreviation: number of single-nucleotide polymorphism (nSNP); beta(b);standard error(se);expected average frequency(eaf)	0.281134	0.0597813	2.56732e-06	7738	T	C	0.161249	ebi-a-GCST90027845
Abbreviation: number of single-nucleotide polymorphism (nSNP); beta(b);standard error(se);expected average frequency(eaf)	0.433734	0.0876619	7.50533e-07	7738	T	A	0.0500989	ebi-a-GCST90027842
Abbreviation: number of single-nucleotide polymorphism (nSNP); beta(b);standard error(se);expected average frequency(eaf)	-0.184618	0.041545	8.83833e-06	7738	T	C	0.330523	ebi-a-GCST90027842
Abbreviation: number of single-nucleotide polymorphism (nSNP); beta(b);standard error(se);expected average frequency(eaf)	0.4101	0.089318	4.40159e-06	7738	T	A	0.0563533	ebi-a-GCST90027842
Abbreviation: number of single-nucleotide polymorphism (nSNP); beta(b);standard error(se);expected average frequency(eaf)	-0.204583	0.041845	1.01314e-06	7738	T	C	0.30004	ebi-a-GCST90027842
Abbreviation: number of single-nucleotide polymorphism (nSNP); beta(b);standard error(se);expected average frequency(eaf)	0.307966	0.0644421	1.76202e-06	7738	T	A	0.0915143	ebi-a-GCST90027842
Abbreviation: number of single-nucleotide polymorphism (nSNP); beta(b);standard error(se);expected average frequency(eaf)	0.383456	0.0867807	9.93047e-06	7738	T	G	0.947534	ebi-a-GCST90027842
Abbreviation: number of single-nucleotide polymorphism (nSNP); beta(b);standard error(se);expected average frequency(eaf)	0.290928	0.0638107	5.13417e-06	7738	C	T	0.109573	ebi-a-GCST90027842
Abbreviation: number of single-nucleotide polymorphism (nSNP); beta(b);standard error(se);expected average frequency(eaf)	0.182887	0.0377341	1.2551e-06	7738	T	C	0.574911	ebi-a-GCST90027842
Abbreviation: number of single-nucleotide polymorphism (nSNP); beta(b);standard error(se);expected average frequency(eaf)	-0.228239	0.0499957	4.99091e-06	7738	A	G	0.173528	ebi-a-GCST90027842
Abbreviation: number of single-nucleotide polymorphism (nSNP); beta(b);standard error(se);expected average frequency(eaf)	0.187868	0.0418038	6.98844e-06	7738	A	C	0.72549	ebi-a-GCST90027842
Abbreviation: number of single-nucleotide polymorphism (nSNP); beta(b);standard error(se);expected average frequency(eaf)	0.258895	0.0506748	3.23966e-07	7738	C	T	0.16852	ebi-a-GCST90027842
Abbreviation: number of single-nucleotide polymorphism (nSNP); beta(b);standard error(se);expected average frequency(eaf)	0.114616	0.0248391	3.94312e-06	7738	C	T	0.255707	ebi-a-GCST90027843
Abbreviation: number of single-nucleotide polymorphism (nSNP); beta(b);standard error(se);expected average frequency(eaf)	-0.0985103	0.022244	9.48375e-06	7738	G	A	0.686181	ebi-a-GCST90027843
Abbreviation: number of single-nucleotide polymorphism (nSNP); beta(b);standard error(se);expected average frequency(eaf)	0.17942	0.0388421	3.85194e-06	7738	T	C	0.077581	ebi-a-GCST90027843
Abbreviation: number of single-nucleotide polymorphism (nSNP); beta(b);standard error(se);expected average frequency(eaf)	0.115277	0.0259646	9.00596e-06	7738	T	G	0.196455	ebi-a-GCST90027843
Abbreviation: number of single-nucleotide polymorphism (nSNP); beta(b);standard error(se);expected average frequency(eaf)	-0.170687	0.0372304	4.54831e-06	7738	C	T	0.0861256	ebi-a-GCST90027843
Abbreviation: number of single-nucleotide polymorphism (nSNP); beta(b);standard error(se);expected average frequency(eaf)	-0.222586	0.047478	2.75639e-06	7738	A	G	0.0529688	ebi-a-GCST90027843
Abbreviation: number of single-nucleotide polymorphism (nSNP); beta(b);standard error(se);expected average frequency(eaf)	-0.193797	0.043475	8.28533e-06	7738	C	T	0.0626027	ebi-a-GCST90027843
Abbreviation: number of single-nucleotide polymorphism (nSNP); beta(b);standard error(se);expected average frequency(eaf)	-0.105631	0.0198455	1.02252e-07	7738	C	T	0.339153	ebi-a-GCST90027840
Abbreviation: number of single-nucleotide polymorphism (nSNP); beta(b);standard error(se);expected average frequency(eaf)	0.150135	0.0334175	7.0325e-06	7738	G	A	0.0840193	ebi-a-GCST90027840
Abbreviation: number of single-nucleotide polymorphism (nSNP); beta(b);standard error(se);expected average frequency(eaf)	-0.0874929	0.0196528	8.50981e-06	7738	T	C	0.671814	ebi-a-GCST90027840
Abbreviation: number of single-nucleotide polymorphism (nSNP); beta(b);standard error(se);expected average frequency(eaf)	-0.0933565	0.019343	1.39034e-06	7738	A	G	0.612525	ebi-a-GCST90027840
Abbreviation: number of single-nucleotide polymorphism (nSNP); beta(b);standard error(se);expected average frequency(eaf)	-0.0921239	0.0200213	4.19875e-06	7738	C	T	0.296617	ebi-a-GCST90027840
Abbreviation: number of single-nucleotide polymorphism (nSNP); beta(b);standard error(se);expected average frequency(eaf)	-0.185004	0.0370825	6.0696e-07	7738	C	T	0.0817904	ebi-a-GCST90027840
Abbreviation: number of single-nucleotide polymorphism (nSNP); beta(b);standard error(se);expected average frequency(eaf)	0.161728	0.0296976	5.15656e-08	7738	G	C	0.1134	ebi-a-GCST90027840
Abbreviation: number of single-nucleotide polymorphism (nSNP); beta(b);standard error(se);expected average frequency(eaf)	-0.179485	0.0377167	1.94774e-06	7738	T	G	0.934154	ebi-a-GCST90027840
Abbreviation: number of single-nucleotide polymorphism (nSNP); beta(b);standard error(se);expected average frequency(eaf)	-0.0966547	0.0217815	9.10249e-06	7738	G	T	0.251799	ebi-a-GCST90027840
Abbreviation: number of single-nucleotide polymorphism (nSNP); beta(b);standard error(se);expected average frequency(eaf)	0.194271	0.0422672	4.3014e-06	7738	G	C	0.0528159	ebi-a-GCST90027840
Abbreviation: number of single-nucleotide polymorphism (nSNP); beta(b);standard error(se);expected average frequency(eaf)	-0.148901	0.0319625	3.18332e-06	7738	T	C	0.0987861	ebi-a-GCST90027840
Abbreviation: number of single-nucleotide polymorphism (nSNP); beta(b);standard error(se);expected average frequency(eaf)	0.0933017	0.0195838	1.8957e-06	7738	T	C	0.582047	ebi-a-GCST90027840
Abbreviation: number of single-nucleotide polymorphism (nSNP); beta(b);standard error(se);expected average frequency(eaf)	-0.100234	0.020876	1.57554e-06	7738	T	C	0.279232	ebi-a-GCST90027840
Abbreviation: number of single-nucleotide polymorphism (nSNP); beta(b);standard error(se);expected average frequency(eaf)	-0.113617	0.0243498	3.07029e-06	7738	G	C	0.260616	ebi-a-GCST90027841
Abbreviation: number of single-nucleotide polymorphism (nSNP); beta(b);standard error(se);expected average frequency(eaf)	0.103254	0.0228214	6.05522e-06	7738	T	C	0.671206	ebi-a-GCST90027841
Abbreviation: number of single-nucleotide polymorphism (nSNP); beta(b);standard error(se);expected average frequency(eaf)	0.124402	0.0268351	3.55574e-06	7738	G	A	0.230483	ebi-a-GCST90027841
Abbreviation: number of single-nucleotide polymorphism (nSNP); beta(b);standard error(se);expected average frequency(eaf)	-0.161229	0.0334158	1.40055e-06	7738	G	A	0.142327	ebi-a-GCST90027841
Abbreviation: number of single-nucleotide polymorphism (nSNP); beta(b);standard error(se);expected average frequency(eaf)	-0.189805	0.0411906	4.06631e-06	7738	T	A	0.0721578	ebi-a-GCST90027841
Abbreviation: number of single-nucleotide polymorphism (nSNP); beta(b);standard error(se);expected average frequency(eaf)	0.124754	0.0277787	7.08957e-06	7738	T	C	0.814794	ebi-a-GCST90027841
Abbreviation: number of single-nucleotide polymorphism (nSNP); beta(b);standard error(se);expected average frequency(eaf)	-0.112605	0.0220272	3.18632e-07	7738	G	C	0.414205	ebi-a-GCST90027841
Abbreviation: number of single-nucleotide polymorphism (nSNP); beta(b);standard error(se);expected average frequency(eaf)	-0.100685	0.0219053	4.29893e-06	7738	G	C	0.481109	ebi-a-GCST90027841
Abbreviation: number of single-nucleotide polymorphism (nSNP); beta(b);standard error(se);expected average frequency(eaf)	0.0886546	0.0189872	3.0242e-06	7738	G	A	0.2577	ebi-a-GCST90027838
Abbreviation: number of single-nucleotide polymorphism (nSNP); beta(b);standard error(se);expected average frequency(eaf)	-0.160154	0.036148	9.40156e-06	7738	T	A	0.0560728	ebi-a-GCST90027838
Abbreviation: number of single-nucleotide polymorphism (nSNP); beta(b);standard error(se);expected average frequency(eaf)	0.0871456	0.0189414	4.20862e-06	7738	T	C	0.258826	ebi-a-GCST90027838
Abbreviation: number of single-nucleotide polymorphism (nSNP); beta(b);standard error(se);expected average frequency(eaf)	0.0948871	0.0213763	9.04232e-06	7738	G	A	0.222041	ebi-a-GCST90027838
Abbreviation: number of single-nucleotide polymorphism (nSNP); beta(b);standard error(se);expected average frequency(eaf)	0.105021	0.0237637	9.89874e-06	7738	T	C	0.139236	ebi-a-GCST90027838
Abbreviation: number of single-nucleotide polymorphism (nSNP); beta(b);standard error(se);expected average frequency(eaf)	0.149921	0.0322005	3.22626e-06	7738	A	G	0.072205	ebi-a-GCST90027838
Abbreviation: number of single-nucleotide polymorphism (nSNP); beta(b);standard error(se);expected average frequency(eaf)	0.081255	0.0170316	1.83455e-06	7738	T	C	0.428434	ebi-a-GCST90027838
Abbreviation: number of single-nucleotide polymorphism (nSNP); beta(b);standard error(se);expected average frequency(eaf)	-0.073067	0.01654	9.98045e-06	7738	C	T	0.463138	ebi-a-GCST90027838
Abbreviation: number of single-nucleotide polymorphism (nSNP); beta(b);standard error(se);expected average frequency(eaf)	0.0967949	0.0200587	1.39592e-06	7738	C	T	0.444609	ebi-a-GCST90027839
Abbreviation: number of single-nucleotide polymorphism (nSNP); beta(b);standard error(se);expected average frequency(eaf)	-0.0869066	0.019514	8.44637e-06	7738	G	C	0.497783	ebi-a-GCST90027839
Abbreviation: number of single-nucleotide polymorphism (nSNP); beta(b);standard error(se);expected average frequency(eaf)	0.0951037	0.0210174	6.03949e-06	7738	C	T	0.657837	ebi-a-GCST90027839
Abbreviation: number of single-nucleotide polymorphism (nSNP); beta(b);standard error(se);expected average frequency(eaf)	0.18282	0.0410783	8.56624e-06	7738	C	G	0.0617532	ebi-a-GCST90027839
Abbreviation: number of single-nucleotide polymorphism (nSNP); beta(b);standard error(se);expected average frequency(eaf)	-0.112837	0.0250366	6.57885e-06	7738	C	T	0.184172	ebi-a-GCST90027839
Abbreviation: number of single-nucleotide polymorphism (nSNP); beta(b);standard error(se);expected average frequency(eaf)	0.152257	0.0284751	8.94026e-08	7738	A	G	0.135805	ebi-a-GCST90027839
Abbreviation: number of single-nucleotide polymorphism (nSNP); beta(b);standard error(se);expected average frequency(eaf)	-0.100809	0.0222193	5.70558e-06	7738	C	A	0.244434	ebi-a-GCST90027839
Abbreviation: number of single-nucleotide polymorphism (nSNP); beta(b);standard error(se);expected average frequency(eaf)	0.205696	0.0457741	6.9989e-06	7738	T	G	0.0501866	ebi-a-GCST90027839
Abbreviation: number of single-nucleotide polymorphism (nSNP); beta(b);standard error(se);expected average frequency(eaf)	-0.119958	0.0260995	4.30358e-06	7738	G	A	0.163508	ebi-a-GCST90027839
Abbreviation: number of single-nucleotide polymorphism (nSNP); beta(b);standard error(se);expected average frequency(eaf)	-0.0893192	0.0195497	4.90456e-06	7738	G	A	0.474561	ebi-a-GCST90027839
Abbreviation: number of single-nucleotide polymorphism (nSNP); beta(b);standard error(se);expected average frequency(eaf)	0.186202	0.040302	3.83398e-06	7738	A	C	0.0608208	ebi-a-GCST90027839
Abbreviation: number of single-nucleotide polymorphism (nSNP); beta(b);standard error(se);expected average frequency(eaf)	0.0945071	0.0213508	9.58186e-06	7738	A	G	0.296811	ebi-a-GCST90027839
Abbreviation: number of single-nucleotide polymorphism (nSNP); beta(b);standard error(se);expected average frequency(eaf)	-0.201166	0.0424561	2.15616e-06	7738	G	A	0.0562161	ebi-a-GCST90027839
Abbreviation: number of single-nucleotide polymorphism (nSNP); beta(b);standard error(se);expected average frequency(eaf)	0.194145	0.0400209	1.22786e-06	7738	T	G	0.0829501	ebi-a-GCST90027839
Abbreviation: number of single-nucleotide polymorphism (nSNP); beta(b);standard error(se);expected average frequency(eaf)	-0.0909832	0.0197315	4.00636e-06	7738	T	C	0.704113	ebi-a-GCST90027836
Abbreviation: number of single-nucleotide polymorphism (nSNP); beta(b);standard error(se);expected average frequency(eaf)	-0.178567	0.0360015	7.04937e-07	7738	A	G	0.0693629	ebi-a-GCST90027836
Abbreviation: number of single-nucleotide polymorphism (nSNP); beta(b);standard error(se);expected average frequency(eaf)	0.15339	0.0326079	2.55006e-06	7738	C	T	0.0911572	ebi-a-GCST90027836
Abbreviation: number of single-nucleotide polymorphism (nSNP); beta(b);standard error(se);expected average frequency(eaf)	0.190637	0.0391636	1.12907e-06	7738	T	C	0.0579915	ebi-a-GCST90027836
Abbreviation: number of single-nucleotide polymorphism (nSNP); beta(b);standard error(se);expected average frequency(eaf)	-0.117849	0.0249058	2.22531e-06	7738	G	A	0.829355	ebi-a-GCST90027836
Abbreviation: number of single-nucleotide polymorphism (nSNP); beta(b);standard error(se);expected average frequency(eaf)	-0.0936504	0.0208602	7.14167e-06	7738	A	T	0.730158	ebi-a-GCST90027836
Abbreviation: number of single-nucleotide polymorphism (nSNP); beta(b);standard error(se);expected average frequency(eaf)	-0.095204	0.0208389	4.91077e-06	7738	G	A	0.36877	ebi-a-GCST90027836
Abbreviation: number of single-nucleotide polymorphism (nSNP); beta(b);standard error(se);expected average frequency(eaf)	0.107775	0.021175	3.58625e-07	7738	T	A	0.251897	ebi-a-GCST90027836
Abbreviation: number of single-nucleotide polymorphism (nSNP); beta(b);standard error(se);expected average frequency(eaf)	0.0794256	0.0179132	9.2538e-06	7738	G	C	0.350399	ebi-a-GCST90027837
Abbreviation: number of single-nucleotide polymorphism (nSNP); beta(b);standard error(se);expected average frequency(eaf)	-0.117475	0.0251846	3.09293e-06	7738	T	C	0.125234	ebi-a-GCST90027837
Abbreviation: number of single-nucleotide polymorphism (nSNP); beta(b);standard error(se);expected average frequency(eaf)	0.156692	0.0341991	4.61063e-06	7738	G	C	0.068631	ebi-a-GCST90027837
Abbreviation: number of single-nucleotide polymorphism (nSNP); beta(b);standard error(se);expected average frequency(eaf)	-0.144601	0.0327133	9.85848e-06	7738	T	C	0.0706422	ebi-a-GCST90027837
Abbreviation: number of single-nucleotide polymorphism (nSNP); beta(b);standard error(se);expected average frequency(eaf)	0.0798486	0.0174522	4.75587e-06	7738	G	A	0.65794	ebi-a-GCST90027837
Abbreviation: number of single-nucleotide polymorphism (nSNP); beta(b);standard error(se);expected average frequency(eaf)	0.11295	0.0255679	9.97792e-06	7738	A	G	0.116664	ebi-a-GCST90027837
Abbreviation: number of single-nucleotide polymorphism (nSNP); beta(b);standard error(se);expected average frequency(eaf)	-0.106241	0.0233689	5.4611e-06	7738	C	T	0.141612	ebi-a-GCST90027837
Abbreviation: number of single-nucleotide polymorphism (nSNP); beta(b);standard error(se);expected average frequency(eaf)	0.0811147	0.0177843	5.09038e-06	7738	T	G	0.330124	ebi-a-GCST90027837
Abbreviation: number of single-nucleotide polymorphism (nSNP); beta(b);standard error(se);expected average frequency(eaf)	0.3336	0.072423	4.09959e-06	7738	C	T	0.0711268	ebi-a-GCST90027834
Abbreviation: number of single-nucleotide polymorphism (nSNP); beta(b);standard error(se);expected average frequency(eaf)	0.379903	0.0854692	8.79306e-06	7738	A	T	0.0642392	ebi-a-GCST90027834
Abbreviation: number of single-nucleotide polymorphism (nSNP); beta(b);standard error(se);expected average frequency(eaf)	0.266974	0.0538601	7.16638e-07	7738	T	C	0.262023	ebi-a-GCST90027834
Abbreviation: number of single-nucleotide polymorphism (nSNP); beta(b);standard error(se);expected average frequency(eaf)	0.241028	0.0495792	1.16512e-06	7738	A	G	0.171479	ebi-a-GCST90027834
Abbreviation: number of single-nucleotide polymorphism (nSNP); beta(b);standard error(se);expected average frequency(eaf)	-0.177503	0.0385789	4.20388e-06	7738	G	A	0.503447	ebi-a-GCST90027834
Abbreviation: number of single-nucleotide polymorphism (nSNP); beta(b);standard error(se);expected average frequency(eaf)	-0.175941	0.0388333	5.8799e-06	7738	G	T	0.404577	ebi-a-GCST90027834
Abbreviation: number of single-nucleotide polymorphism (nSNP); beta(b);standard error(se);expected average frequency(eaf)	0.177922	0.0399738	8.5487e-06	7738	T	C	0.344151	ebi-a-GCST90027834
Abbreviation: number of single-nucleotide polymorphism (nSNP); beta(b);standard error(se);expected average frequency(eaf)	0.40355	0.0882902	4.86049e-06	7738	A	G	0.0551947	ebi-a-GCST90027834
Abbreviation: number of single-nucleotide polymorphism (nSNP); beta(b);standard error(se);expected average frequency(eaf)	0.264683	0.0586407	6.37236e-06	7738	C	G	0.150667	ebi-a-GCST90027834
Abbreviation: number of single-nucleotide polymorphism (nSNP); beta(b);standard error(se);expected average frequency(eaf)	-0.192312	0.0420479	4.79347e-06	7738	A	G	0.687717	ebi-a-GCST90027834
Abbreviation: number of single-nucleotide polymorphism (nSNP); beta(b);standard error(se);expected average frequency(eaf)	-0.190905	0.042414	6.76363e-06	7738	C	G	0.337762	ebi-a-GCST90027834
Abbreviation: number of single-nucleotide polymorphism (nSNP); beta(b);standard error(se);expected average frequency(eaf)	0.0919616	0.0200997	4.75598e-06	7738	A	T	0.570126	ebi-a-GCST90027835
Abbreviation: number of single-nucleotide polymorphism (nSNP); beta(b);standard error(se);expected average frequency(eaf)	-0.0966639	0.0217291	8.64351e-06	7738	G	A	0.693402	ebi-a-GCST90027835
Abbreviation: number of single-nucleotide polymorphism (nSNP); beta(b);standard error(se);expected average frequency(eaf)	-0.127232	0.0282087	6.47113e-06	7738	C	T	0.151993	ebi-a-GCST90027835
Abbreviation: number of single-nucleotide polymorphism (nSNP); beta(b);standard error(se);expected average frequency(eaf)	-0.099745	0.019963	5.83808e-07	7738	A	G	0.536254	ebi-a-GCST90027835
Abbreviation: number of single-nucleotide polymorphism (nSNP); beta(b);standard error(se);expected average frequency(eaf)	0.119733	0.0253437	2.30813e-06	7738	T	C	0.195388	ebi-a-GCST90027835
Abbreviation: number of single-nucleotide polymorphism (nSNP); beta(b);standard error(se);expected average frequency(eaf)	0.0916145	0.0206942	9.55213e-06	7738	T	A	0.363316	ebi-a-GCST90027835
Abbreviation: number of single-nucleotide polymorphism (nSNP); beta(b);standard error(se);expected average frequency(eaf)	-0.0984235	0.0218861	6.88954e-06	7738	T	C	0.690771	ebi-a-GCST90027835
Abbreviation: number of single-nucleotide polymorphism (nSNP); beta(b);standard error(se);expected average frequency(eaf)	-0.100342	0.0210076	1.78414e-06	7738	G	C	0.643596	ebi-a-GCST90027835
Abbreviation: number of single-nucleotide polymorphism (nSNP); beta(b);standard error(se);expected average frequency(eaf)	-0.0840401	0.018326	4.52158e-06	7738	T	C	0.375612	ebi-a-GCST90027832
Abbreviation: number of single-nucleotide polymorphism (nSNP); beta(b);standard error(se);expected average frequency(eaf)	-0.0830115	0.0172003	1.39181e-06	7738	A	C	0.496053	ebi-a-GCST90027832
Abbreviation: number of single-nucleotide polymorphism (nSNP); beta(b);standard error(se);expected average frequency(eaf)	-0.15371	0.0346341	9.07423e-06	7738	G	A	0.0654208	ebi-a-GCST90027832
Abbreviation: number of single-nucleotide polymorphism (nSNP); beta(b);standard error(se);expected average frequency(eaf)	0.146038	0.0292312	5.8545e-07	7738	C	G	0.102593	ebi-a-GCST90027832
Abbreviation: number of single-nucleotide polymorphism (nSNP); beta(b);standard error(se);expected average frequency(eaf)	-0.184455	0.0372574	7.39009e-07	7738	A	G	0.0587673	ebi-a-GCST90027832
Abbreviation: number of single-nucleotide polymorphism (nSNP); beta(b);standard error(se);expected average frequency(eaf)	-0.0906092	0.0190192	1.89714e-06	7738	T	C	0.525204	ebi-a-GCST90027832
Abbreviation: number of single-nucleotide polymorphism (nSNP); beta(b);standard error(se);expected average frequency(eaf)	0.0856274	0.0190584	7.02587e-06	7738	C	T	0.449863	ebi-a-GCST90027832
Abbreviation: number of single-nucleotide polymorphism (nSNP); beta(b);standard error(se);expected average frequency(eaf)	0.100289	0.0217126	3.85691e-06	7738	C	T	0.200103	ebi-a-GCST90027832
Abbreviation: number of single-nucleotide polymorphism (nSNP); beta(b);standard error(se);expected average frequency(eaf)	0.0993576	0.0195692	3.82939e-07	7738	A	G	0.362459	ebi-a-GCST90027832
Abbreviation: number of single-nucleotide polymorphism (nSNP); beta(b);standard error(se);expected average frequency(eaf)	-0.082971	0.0181463	4.82325e-06	7738	G	A	0.345975	ebi-a-GCST90027832
Abbreviation: number of single-nucleotide polymorphism (nSNP); beta(b);standard error(se);expected average frequency(eaf)	-0.16593	0.0370648	7.57827e-06	7738	A	C	0.0554877	ebi-a-GCST90027832
Abbreviation: number of single-nucleotide polymorphism (nSNP); beta(b);standard error(se);expected average frequency(eaf)	-0.127782	0.0277418	4.10261e-06	7738	G	A	0.118722	ebi-a-GCST90027832
Abbreviation: number of single-nucleotide polymorphism (nSNP); beta(b);standard error(se);expected average frequency(eaf)	0.0964362	0.0191952	5.06104e-07	7738	G	C	0.332037	ebi-a-GCST90027832
Abbreviation: number of single-nucleotide polymorphism (nSNP); beta(b);standard error(se);expected average frequency(eaf)	-0.123755	0.0264539	2.89514e-06	7738	C	T	0.141555	ebi-a-GCST90027832
Abbreviation: number of single-nucleotide polymorphism (nSNP); beta(b);standard error(se);expected average frequency(eaf)	-0.087747	0.0172424	3.59898e-07	7738	T	C	0.44926	ebi-a-GCST90027832
Abbreviation: number of single-nucleotide polymorphism (nSNP); beta(b);standard error(se);expected average frequency(eaf)	0.367179	0.0767104	1.69672e-06	7738	A	G	0.051061	ebi-a-GCST90027833
Abbreviation: number of single-nucleotide polymorphism (nSNP); beta(b);standard error(se);expected average frequency(eaf)	-0.208945	0.0458115	5.09178e-06	7738	G	T	0.164993	ebi-a-GCST90027833
Abbreviation: number of single-nucleotide polymorphism (nSNP); beta(b);standard error(se);expected average frequency(eaf)	-0.293991	0.0608828	1.3735e-06	7738	T	C	0.0886438	ebi-a-GCST90027833
Abbreviation: number of single-nucleotide polymorphism (nSNP); beta(b);standard error(se);expected average frequency(eaf)	0.169767	0.0347573	1.03767e-06	7738	G	T	0.585952	ebi-a-GCST90027833
Abbreviation: number of single-nucleotide polymorphism (nSNP); beta(b);standard error(se);expected average frequency(eaf)	-0.202383	0.0449495	6.71723e-06	7738	T	C	0.82148	ebi-a-GCST90027833
Abbreviation: number of single-nucleotide polymorphism (nSNP); beta(b);standard error(se);expected average frequency(eaf)	-0.174622	0.0394652	9.6574e-06	7738	C	T	0.237815	ebi-a-GCST90027833
Abbreviation: number of single-nucleotide polymorphism (nSNP); beta(b);standard error(se);expected average frequency(eaf)	-0.25565	0.0570272	7.36173e-06	7738	A	G	0.100041	ebi-a-GCST90027833
Abbreviation: number of single-nucleotide polymorphism (nSNP); beta(b);standard error(se);expected average frequency(eaf)	0.120344	0.026745	6.80566e-06	7738	T	A	0.626225	ebi-a-GCST90027828
Abbreviation: number of single-nucleotide polymorphism (nSNP); beta(b);standard error(se);expected average frequency(eaf)	-0.209365	0.046587	6.98747e-06	7738	A	G	0.0907588	ebi-a-GCST90027828
Abbreviation: number of single-nucleotide polymorphism (nSNP); beta(b);standard error(se);expected average frequency(eaf)	0.143936	0.032187	7.75408e-06	7738	C	A	0.801254	ebi-a-GCST90027828
Abbreviation: number of single-nucleotide polymorphism (nSNP); beta(b);standard error(se);expected average frequency(eaf)	0.184344	0.0411452	7.45332e-06	7738	C	T	0.109284	ebi-a-GCST90027828
Abbreviation: number of single-nucleotide polymorphism (nSNP); beta(b);standard error(se);expected average frequency(eaf)	0.158132	0.0302849	1.77497e-07	7738	A	T	0.237475	ebi-a-GCST90027828
Abbreviation: number of single-nucleotide polymorphism (nSNP); beta(b);standard error(se);expected average frequency(eaf)	-0.161285	0.0354143	5.25811e-06	7738	A	G	0.147756	ebi-a-GCST90027828
Abbreviation: number of single-nucleotide polymorphism (nSNP); beta(b);standard error(se);expected average frequency(eaf)	-0.206994	0.0452174	4.70035e-06	7738	C	T	0.899891	ebi-a-GCST90027828
Abbreviation: number of single-nucleotide polymorphism (nSNP); beta(b);standard error(se);expected average frequency(eaf)	-0.227896	0.0493096	3.8054e-06	7738	G	T	0.0759618	ebi-a-GCST90027828
Abbreviation: number of single-nucleotide polymorphism (nSNP); beta(b);standard error(se);expected average frequency(eaf)	-0.127395	0.0266178	1.70079e-06	7738	G	T	0.641414	ebi-a-GCST90027828
Abbreviation: number of single-nucleotide polymorphism (nSNP); beta(b);standard error(se);expected average frequency(eaf)	-0.234443	0.0486633	1.45255e-06	7738	G	A	0.0814636	ebi-a-GCST90027828
Abbreviation: number of single-nucleotide polymorphism (nSNP); beta(b);standard error(se);expected average frequency(eaf)	-0.150624	0.0300582	5.4124e-07	7738	T	C	0.236902	ebi-a-GCST90027828
Abbreviation: number of single-nucleotide polymorphism (nSNP); beta(b);standard error(se);expected average frequency(eaf)	-0.152159	0.0340953	8.09115e-06	7738	A	G	0.191734	ebi-a-GCST90027828
Abbreviation: number of single-nucleotide polymorphism (nSNP); beta(b);standard error(se);expected average frequency(eaf)	0.206547	0.0413572	5.90745e-07	7738	A	C	0.122624	ebi-a-GCST90027828
Abbreviation: number of single-nucleotide polymorphism (nSNP); beta(b);standard error(se);expected average frequency(eaf)	0.195673	0.0429614	5.24807e-06	7738	A	G	0.0993103	ebi-a-GCST90027828
Abbreviation: number of single-nucleotide polymorphism (nSNP); beta(b);standard error(se);expected average frequency(eaf)	0.119468	0.0269951	9.61967e-06	7738	G	A	0.640448	ebi-a-GCST90027828
Abbreviation: number of single-nucleotide polymorphism (nSNP); beta(b);standard error(se);expected average frequency(eaf)	-0.256543	0.0563626	5.32243e-06	7738	C	T	0.942811	ebi-a-GCST90027828
Abbreviation: number of single-nucleotide polymorphism (nSNP); beta(b);standard error(se);expected average frequency(eaf)	-0.188352	0.03826	8.52511e-07	7738	C	T	0.12928	ebi-a-GCST90027828
Abbreviation: number of single-nucleotide polymorphism (nSNP); beta(b);standard error(se);expected average frequency(eaf)	0.11446	0.0256081	7.83339e-06	7738	T	C	0.571587	ebi-a-GCST90027828
Abbreviation: number of single-nucleotide polymorphism (nSNP); beta(b);standard error(se);expected average frequency(eaf)	-0.190425	0.0421554	6.26628e-06	7738	G	T	0.244932	ebi-a-GCST90027829
Abbreviation: number of single-nucleotide polymorphism (nSNP); beta(b);standard error(se);expected average frequency(eaf)	-0.364852	0.0753615	1.28956e-06	7738	A	G	0.0650805	ebi-a-GCST90027829
Abbreviation: number of single-nucleotide polymorphism (nSNP); beta(b);standard error(se);expected average frequency(eaf)	-0.209751	0.0473993	9.63607e-06	7738	T	C	0.185396	ebi-a-GCST90027829
Abbreviation: number of single-nucleotide polymorphism (nSNP); beta(b);standard error(se);expected average frequency(eaf)	-0.178894	0.0389757	4.43496e-06	7738	T	A	0.382312	ebi-a-GCST90027829
Abbreviation: number of single-nucleotide polymorphism (nSNP); beta(b);standard error(se);expected average frequency(eaf)	-0.18893	0.0413852	4.99137e-06	7738	C	G	0.288414	ebi-a-GCST90027826
Abbreviation: number of single-nucleotide polymorphism (nSNP); beta(b);standard error(se);expected average frequency(eaf)	-0.297238	0.0638288	3.21159e-06	7738	T	C	0.904905	ebi-a-GCST90027826
Abbreviation: number of single-nucleotide polymorphism (nSNP); beta(b);standard error(se);expected average frequency(eaf)	-0.354071	0.0772714	4.60151e-06	7738	C	A	0.0629941	ebi-a-GCST90027826
Abbreviation: number of single-nucleotide polymorphism (nSNP); beta(b);standard error(se);expected average frequency(eaf)	-0.244486	0.0532914	4.48126e-06	7738	A	G	0.152132	ebi-a-GCST90027826
Abbreviation: number of single-nucleotide polymorphism (nSNP); beta(b);standard error(se);expected average frequency(eaf)	-0.426245	0.0794848	8.20352e-08	7738	A	G	0.0608517	ebi-a-GCST90027826
Abbreviation: number of single-nucleotide polymorphism (nSNP); beta(b);standard error(se);expected average frequency(eaf)	-0.177798	0.0383641	3.57841e-06	7738	T	G	0.648588	ebi-a-GCST90027826
Abbreviation: number of single-nucleotide polymorphism (nSNP); beta(b);standard error(se);expected average frequency(eaf)	0.195345	0.036911	1.20765e-07	7738	A	G	0.42738	ebi-a-GCST90027826
Abbreviation: number of single-nucleotide polymorphism (nSNP); beta(b);standard error(se);expected average frequency(eaf)	-0.219736	0.0424059	2.19842e-07	7738	G	A	0.703748	ebi-a-GCST90027826
Abbreviation: number of single-nucleotide polymorphism (nSNP); beta(b);standard error(se);expected average frequency(eaf)	0.223141	0.0501194	8.50022e-06	7738	T	G	0.15548	ebi-a-GCST90027826
Abbreviation: number of single-nucleotide polymorphism (nSNP); beta(b);standard error(se);expected average frequency(eaf)	0.232126	0.0516597	7.01035e-06	7738	G	A	0.154999	ebi-a-GCST90027826
Abbreviation: number of single-nucleotide polymorphism (nSNP); beta(b);standard error(se);expected average frequency(eaf)	-0.326054	0.0676043	1.41433e-06	7738	C	T	0.918665	ebi-a-GCST90027826
Abbreviation: number of single-nucleotide polymorphism (nSNP); beta(b);standard error(se);expected average frequency(eaf)	-0.159798	0.0361068	9.61302e-06	7738	A	G	0.434855	ebi-a-GCST90027826
Abbreviation: number of single-nucleotide polymorphism (nSNP); beta(b);standard error(se);expected average frequency(eaf)	0.290597	0.0636582	4.99597e-06	7738	A	G	0.0915007	ebi-a-GCST90027826
Abbreviation: number of single-nucleotide polymorphism (nSNP); beta(b);standard error(se);expected average frequency(eaf)	0.169229	0.0367915	4.23175e-06	7738	C	A	0.442014	ebi-a-GCST90027826
Abbreviation: number of single-nucleotide polymorphism (nSNP); beta(b);standard error(se);expected average frequency(eaf)	-0.230223	0.0518088	8.84219e-06	7738	A	G	0.135786	ebi-a-GCST90027827
Abbreviation: number of single-nucleotide polymorphism (nSNP); beta(b);standard error(se);expected average frequency(eaf)	-0.18865	0.0380806	7.27143e-07	7738	A	G	0.26219	ebi-a-GCST90027827
Abbreviation: number of single-nucleotide polymorphism (nSNP); beta(b);standard error(se);expected average frequency(eaf)	-0.34057	0.0759125	7.24553e-06	7738	G	T	0.0557446	ebi-a-GCST90027827
Abbreviation: number of single-nucleotide polymorphism (nSNP); beta(b);standard error(se);expected average frequency(eaf)	0.154812	0.0342997	6.37588e-06	7738	T	C	0.368137	ebi-a-GCST90027827
Abbreviation: number of single-nucleotide polymorphism (nSNP); beta(b);standard error(se);expected average frequency(eaf)	0.159836	0.0359588	8.79083e-06	7738	A	C	0.534722	ebi-a-GCST90027827
Abbreviation: number of single-nucleotide polymorphism (nSNP); beta(b);standard error(se);expected average frequency(eaf)	0.284244	0.0632075	6.89208e-06	7738	G	T	0.0944562	ebi-a-GCST90027827
Abbreviation: number of single-nucleotide polymorphism (nSNP); beta(b);standard error(se);expected average frequency(eaf)	0.26676	0.0594674	7.26357e-06	7738	C	T	0.0852396	ebi-a-GCST90027827
Abbreviation: number of single-nucleotide polymorphism (nSNP); beta(b);standard error(se);expected average frequency(eaf)	-0.281229	0.0607097	3.61535e-06	7738	A	T	0.0822323	ebi-a-GCST90027827
Abbreviation: number of single-nucleotide polymorphism (nSNP); beta(b);standard error(se);expected average frequency(eaf)	0.302229	0.0654044	3.82041e-06	7738	C	A	0.0712546	ebi-a-GCST90027827
Abbreviation: number of single-nucleotide polymorphism (nSNP); beta(b);standard error(se);expected average frequency(eaf)	-0.362916	0.0769855	2.42806e-06	7738	T	C	0.0501089	ebi-a-GCST90027827
Abbreviation: number of single-nucleotide polymorphism (nSNP); beta(b);standard error(se);expected average frequency(eaf)	-0.239556	0.0474534	4.45913e-07	7738	A	G	0.151052	ebi-a-GCST90027827
Abbreviation: number of single-nucleotide polymorphism (nSNP); beta(b);standard error(se);expected average frequency(eaf)	-0.251445	0.0521962	1.45509e-06	7738	G	C	0.882328	ebi-a-GCST90027827
Abbreviation: number of single-nucleotide polymorphism (nSNP); beta(b);standard error(se);expected average frequency(eaf)	-0.156201	0.0327887	1.89911e-06	7738	A	G	0.575063	ebi-a-GCST90027827
Abbreviation: number of single-nucleotide polymorphism (nSNP); beta(b);standard error(se);expected average frequency(eaf)	-0.172436	0.0338549	3.51706e-07	7738	T	C	0.425584	ebi-a-GCST90027827
Abbreviation: number of single-nucleotide polymorphism (nSNP); beta(b);standard error(se);expected average frequency(eaf)	0.305615	0.0686014	8.39151e-06	7738	T	C	0.0702881	ebi-a-GCST90027827
Abbreviation: number of single-nucleotide polymorphism (nSNP); beta(b);standard error(se);expected average frequency(eaf)	0.185454	0.0394933	2.65516e-06	7738	C	G	0.294386	ebi-a-GCST90027827
Abbreviation: number of single-nucleotide polymorphism (nSNP); beta(b);standard error(se);expected average frequency(eaf)	-0.148033	0.0328515	6.60192e-06	7738	T	C	0.548709	ebi-a-GCST90027827
Abbreviation: number of single-nucleotide polymorphism (nSNP); beta(b);standard error(se);expected average frequency(eaf)	0.227713	0.050323	6.03865e-06	7738	T	A	0.12321	ebi-a-GCST90027827
Abbreviation: number of single-nucleotide polymorphism (nSNP); beta(b);standard error(se);expected average frequency(eaf)	-0.21917	0.0486966	6.7722e-06	7738	C	T	0.858133	ebi-a-GCST90027827
Abbreviation: number of single-nucleotide polymorphism (nSNP); beta(b);standard error(se);expected average frequency(eaf)	-0.0909564	0.0204953	9.08406e-06	7738	A	C	0.245621	ebi-a-GCST90027824
Abbreviation: number of single-nucleotide polymorphism (nSNP); beta(b);standard error(se);expected average frequency(eaf)	0.0819852	0.0184011	8.37221e-06	7738	C	T	0.347452	ebi-a-GCST90027824
Abbreviation: number of single-nucleotide polymorphism (nSNP); beta(b);standard error(se);expected average frequency(eaf)	-0.157902	0.0319381	7.65279e-07	7738	A	G	0.0783342	ebi-a-GCST90027824
Abbreviation: number of single-nucleotide polymorphism (nSNP); beta(b);standard error(se);expected average frequency(eaf)	-0.118995	0.0227144	1.61666e-07	7738	T	G	0.185112	ebi-a-GCST90027824
Abbreviation: number of single-nucleotide polymorphism (nSNP); beta(b);standard error(se);expected average frequency(eaf)	0.0940826	0.018166	2.23023e-07	7738	A	G	0.684244	ebi-a-GCST90027824
Abbreviation: number of single-nucleotide polymorphism (nSNP); beta(b);standard error(se);expected average frequency(eaf)	0.124893	0.0270739	3.96798e-06	7738	G	A	0.1408	ebi-a-GCST90027824
Abbreviation: number of single-nucleotide polymorphism (nSNP); beta(b);standard error(se);expected average frequency(eaf)	-0.081408	0.0172789	2.4602e-06	7738	A	G	0.436269	ebi-a-GCST90027824
Abbreviation: number of single-nucleotide polymorphism (nSNP); beta(b);standard error(se);expected average frequency(eaf)	0.098199	0.0221222	9.04087e-06	7738	C	T	0.227777	ebi-a-GCST90027824
Abbreviation: number of single-nucleotide polymorphism (nSNP); beta(b);standard error(se);expected average frequency(eaf)	0.0869271	0.01948	8.1055e-06	7738	A	G	0.260584	ebi-a-GCST90027824
Abbreviation: number of single-nucleotide polymorphism (nSNP); beta(b);standard error(se);expected average frequency(eaf)	0.149524	0.0317478	2.48028e-06	7738	C	T	0.0766041	ebi-a-GCST90027824
Abbreviation: number of single-nucleotide polymorphism (nSNP); beta(b);standard error(se);expected average frequency(eaf)	-0.0861361	0.0193946	8.94396e-06	7738	A	G	0.260547	ebi-a-GCST90027824
Abbreviation: number of single-nucleotide polymorphism (nSNP); beta(b);standard error(se);expected average frequency(eaf)	-0.086536	0.0190852	5.78216e-06	7738	T	C	0.289397	ebi-a-GCST90027824
Abbreviation: number of single-nucleotide polymorphism (nSNP); beta(b);standard error(se);expected average frequency(eaf)	0.108916	0.0225637	1.38577e-06	7738	T	C	0.186449	ebi-a-GCST90027824
Abbreviation: number of single-nucleotide polymorphism (nSNP); beta(b);standard error(se);expected average frequency(eaf)	-0.0772341	0.0173479	8.50472e-06	7738	A	G	0.579698	ebi-a-GCST90027824
Abbreviation: number of single-nucleotide polymorphism (nSNP); beta(b);standard error(se);expected average frequency(eaf)	-0.0969861	0.019652	8.00737e-07	7738	C	A	0.291407	ebi-a-GCST90027824
Abbreviation: number of single-nucleotide polymorphism (nSNP); beta(b);standard error(se);expected average frequency(eaf)	-0.122318	0.0275056	8.70683e-06	7738	T	C	0.585772	ebi-a-GCST90027825
Abbreviation: number of single-nucleotide polymorphism (nSNP); beta(b);standard error(se);expected average frequency(eaf)	0.125867	0.0283189	8.8042e-06	7738	A	G	0.653692	ebi-a-GCST90027825
Abbreviation: number of single-nucleotide polymorphism (nSNP); beta(b);standard error(se);expected average frequency(eaf)	-0.252648	0.0541406	3.06351e-06	7738	T	G	0.0684313	ebi-a-GCST90027825
Abbreviation: number of single-nucleotide polymorphism (nSNP); beta(b);standard error(se);expected average frequency(eaf)	-0.124602	0.0274661	5.71781e-06	7738	T	C	0.571065	ebi-a-GCST90027825
Abbreviation: number of single-nucleotide polymorphism (nSNP); beta(b);standard error(se);expected average frequency(eaf)	-0.258265	0.0563192	4.52366e-06	7738	T	C	0.0622544	ebi-a-GCST90027825
Abbreviation: number of single-nucleotide polymorphism (nSNP); beta(b);standard error(se);expected average frequency(eaf)	-0.234803	0.0487333	1.44911e-06	7738	G	A	0.0850648	ebi-a-GCST90027825
Abbreviation: number of single-nucleotide polymorphism (nSNP); beta(b);standard error(se);expected average frequency(eaf)	-0.132267	0.0283925	3.18508e-06	7738	T	A	0.350627	ebi-a-GCST90027825
Abbreviation: number of single-nucleotide polymorphism (nSNP); beta(b);standard error(se);expected average frequency(eaf)	-0.153012	0.0331316	3.86901e-06	7738	A	G	0.615524	ebi-a-GCST90027825
Abbreviation: number of single-nucleotide polymorphism (nSNP); beta(b);standard error(se);expected average frequency(eaf)	0.188016	0.0414282	5.6697e-06	7738	A	G	0.216443	ebi-a-GCST90027822
Abbreviation: number of single-nucleotide polymorphism (nSNP); beta(b);standard error(se);expected average frequency(eaf)	-0.164171	0.0346399	2.14388e-06	7738	A	G	0.589611	ebi-a-GCST90027822
Abbreviation: number of single-nucleotide polymorphism (nSNP); beta(b);standard error(se);expected average frequency(eaf)	-0.172977	0.0344305	5.06198e-07	7738	T	C	0.592543	ebi-a-GCST90027822
Abbreviation: number of single-nucleotide polymorphism (nSNP); beta(b);standard error(se);expected average frequency(eaf)	0.258555	0.0585189	9.94764e-06	7738	A	G	0.0893965	ebi-a-GCST90027822
Abbreviation: number of single-nucleotide polymorphism (nSNP); beta(b);standard error(se);expected average frequency(eaf)	-0.155704	0.0345246	6.4847e-06	7738	C	G	0.478491	ebi-a-GCST90027822
Abbreviation: number of single-nucleotide polymorphism (nSNP); beta(b);standard error(se);expected average frequency(eaf)	-0.180697	0.0375989	1.54042e-06	7738	G	C	0.291164	ebi-a-GCST90027822
Abbreviation: number of single-nucleotide polymorphism (nSNP); beta(b);standard error(se);expected average frequency(eaf)	0.267509	0.0599541	8.12381e-06	7738	G	A	0.0980868	ebi-a-GCST90027822
Abbreviation: number of single-nucleotide polymorphism (nSNP); beta(b);standard error(se);expected average frequency(eaf)	-0.261236	0.0580537	6.79814e-06	7738	T	C	0.0938965	ebi-a-GCST90027822
Abbreviation: number of single-nucleotide polymorphism (nSNP); beta(b);standard error(se);expected average frequency(eaf)	-0.34627	0.0771182	7.11852e-06	7738	A	C	0.939452	ebi-a-GCST90027822
Abbreviation: number of single-nucleotide polymorphism (nSNP); beta(b);standard error(se);expected average frequency(eaf)	-0.203872	0.0450655	6.07086e-06	7738	C	A	0.239746	ebi-a-GCST90027823
Abbreviation: number of single-nucleotide polymorphism (nSNP); beta(b);standard error(se);expected average frequency(eaf)	0.265189	0.0591116	7.24903e-06	7738	G	A	0.88533	ebi-a-GCST90027823
Abbreviation: number of single-nucleotide polymorphism (nSNP); beta(b);standard error(se);expected average frequency(eaf)	-0.408239	0.0847866	1.47279e-06	7738	A	G	0.0512244	ebi-a-GCST90027823
Abbreviation: number of single-nucleotide polymorphism (nSNP); beta(b);standard error(se);expected average frequency(eaf)	-0.392908	0.0843559	3.19691e-06	7738	T	C	0.0522771	ebi-a-GCST90027823
Abbreviation: number of single-nucleotide polymorphism (nSNP); beta(b);standard error(se);expected average frequency(eaf)	-0.179708	0.0405186	9.19899e-06	7738	A	C	0.0567297	ebi-a-GCST90027820
Abbreviation: number of single-nucleotide polymorphism (nSNP); beta(b);standard error(se);expected average frequency(eaf)	-0.163509	0.0334846	1.04419e-06	7738	A	T	0.102651	ebi-a-GCST90027820
Abbreviation: number of single-nucleotide polymorphism (nSNP); beta(b);standard error(se);expected average frequency(eaf)	0.183247	0.0413997	9.58672e-06	7738	A	G	0.0565893	ebi-a-GCST90027820
Abbreviation: number of single-nucleotide polymorphism (nSNP); beta(b);standard error(se);expected average frequency(eaf)	-0.205733	0.0431904	1.90353e-06	7738	T	C	0.052965	ebi-a-GCST90027820
Abbreviation: number of single-nucleotide polymorphism (nSNP); beta(b);standard error(se);expected average frequency(eaf)	-0.0845478	0.0189817	8.42151e-06	7738	C	T	0.524423	ebi-a-GCST90027820
Abbreviation: number of single-nucleotide polymorphism (nSNP); beta(b);standard error(se);expected average frequency(eaf)	0.144297	0.030907	3.03047e-06	7738	T	C	0.888638	ebi-a-GCST90027820
Abbreviation: number of single-nucleotide polymorphism (nSNP); beta(b);standard error(se);expected average frequency(eaf)	-0.125405	0.0272938	4.33471e-06	7738	A	G	0.140339	ebi-a-GCST90027820
Abbreviation: number of single-nucleotide polymorphism (nSNP); beta(b);standard error(se);expected average frequency(eaf)	-0.0880093	0.0190422	3.80426e-06	7738	G	A	0.593001	ebi-a-GCST90027820
Abbreviation: number of single-nucleotide polymorphism (nSNP); beta(b);standard error(se);expected average frequency(eaf)	0.112638	0.0245519	4.48043e-06	7738	T	C	0.198176	ebi-a-GCST90027820
Abbreviation: number of single-nucleotide polymorphism (nSNP); beta(b);standard error(se);expected average frequency(eaf)	0.11308	0.0243962	3.56681e-06	7738	G	A	0.435752	ebi-a-GCST90027821
Abbreviation: number of single-nucleotide polymorphism (nSNP); beta(b);standard error(se);expected average frequency(eaf)	0.126432	0.0285266	9.33319e-06	7738	C	T	0.237129	ebi-a-GCST90027821
Abbreviation: number of single-nucleotide polymorphism (nSNP); beta(b);standard error(se);expected average frequency(eaf)	0.280985	0.0618366	5.52001e-06	7738	T	G	0.94973	ebi-a-GCST90027821
Abbreviation: number of single-nucleotide polymorphism (nSNP); beta(b);standard error(se);expected average frequency(eaf)	0.18959	0.0398602	1.97102e-06	7738	C	T	0.167798	ebi-a-GCST90027821
Abbreviation: number of single-nucleotide polymorphism (nSNP); beta(b);standard error(se);expected average frequency(eaf)	-0.118308	0.0260387	5.53223e-06	7738	T	G	0.324824	ebi-a-GCST90027821
Abbreviation: number of single-nucleotide polymorphism (nSNP); beta(b);standard error(se);expected average frequency(eaf)	0.111938	0.0247631	6.17362e-06	7738	A	G	0.64088	ebi-a-GCST90027821
Abbreviation: number of single-nucleotide polymorphism (nSNP); beta(b);standard error(se);expected average frequency(eaf)	0.127257	0.0279703	5.37205e-06	7738	T	C	0.759359	ebi-a-GCST90027821
Abbreviation: number of single-nucleotide polymorphism (nSNP); beta(b);standard error(se);expected average frequency(eaf)	-0.21105	0.0453149	3.20214e-06	7738	C	A	0.0778308	ebi-a-GCST90027821
Abbreviation: number of single-nucleotide polymorphism (nSNP); beta(b);standard error(se);expected average frequency(eaf)	0.248924	0.0539308	3.91913e-06	7738	T	C	0.063091	ebi-a-GCST90027821
Abbreviation: number of single-nucleotide polymorphism (nSNP); beta(b);standard error(se);expected average frequency(eaf)	0.157338	0.0355172	9.42692e-06	7738	A	G	0.145481	ebi-a-GCST90027821
Abbreviation: number of single-nucleotide polymorphism (nSNP); beta(b);standard error(se);expected average frequency(eaf)	0.115678	0.0257269	6.91226e-06	7738	T	C	0.365588	ebi-a-GCST90027821
Abbreviation: number of single-nucleotide polymorphism (nSNP); beta(b);standard error(se);expected average frequency(eaf)	0.117225	0.0244946	1.70341e-06	7738	T	A	0.381484	ebi-a-GCST90027821
Abbreviation: number of single-nucleotide polymorphism (nSNP); beta(b);standard error(se);expected average frequency(eaf)	0.10754	0.0242173	8.96912e-06	7738	C	T	0.594867	ebi-a-GCST90027821
Abbreviation: number of single-nucleotide polymorphism (nSNP); beta(b);standard error(se);expected average frequency(eaf)	-0.212476	0.0476294	8.15699e-06	7738	C	T	0.109978	ebi-a-GCST90027818
Abbreviation: number of single-nucleotide polymorphism (nSNP); beta(b);standard error(se);expected average frequency(eaf)	0.265272	0.0600061	9.83626e-06	7738	A	G	0.0735549	ebi-a-GCST90027818
Abbreviation: number of single-nucleotide polymorphism (nSNP); beta(b);standard error(se);expected average frequency(eaf)	-0.192657	0.0415618	3.56189e-06	7738	C	A	0.151902	ebi-a-GCST90027818
Abbreviation: number of single-nucleotide polymorphism (nSNP); beta(b);standard error(se);expected average frequency(eaf)	0.227758	0.050722	7.11181e-06	7738	A	G	0.0869464	ebi-a-GCST90027818
Abbreviation: number of single-nucleotide polymorphism (nSNP); beta(b);standard error(se);expected average frequency(eaf)	-0.162673	0.0337049	1.39027e-06	7738	C	T	0.725856	ebi-a-GCST90027818
Abbreviation: number of single-nucleotide polymorphism (nSNP); beta(b);standard error(se);expected average frequency(eaf)	0.194651	0.0427432	5.26453e-06	7738	T	C	0.1294	ebi-a-GCST90027818
Abbreviation: number of single-nucleotide polymorphism (nSNP); beta(b);standard error(se);expected average frequency(eaf)	0.0907615	0.0199387	5.313e-06	7738	T	C	0.290693	ebi-a-GCST90027819
Abbreviation: number of single-nucleotide polymorphism (nSNP); beta(b);standard error(se);expected average frequency(eaf)	-0.0903199	0.0201436	7.33247e-06	7738	G	C	0.308248	ebi-a-GCST90027819
Abbreviation: number of single-nucleotide polymorphism (nSNP); beta(b);standard error(se);expected average frequency(eaf)	0.191654	0.0392894	1.07162e-06	7738	T	C	0.0641869	ebi-a-GCST90027819
Abbreviation: number of single-nucleotide polymorphism (nSNP); beta(b);standard error(se);expected average frequency(eaf)	0.107047	0.0236377	5.93595e-06	7738	G	T	0.182956	ebi-a-GCST90027819
Abbreviation: number of single-nucleotide polymorphism (nSNP); beta(b);standard error(se);expected average frequency(eaf)	-0.124355	0.0259942	1.71862e-06	7738	G	A	0.172487	ebi-a-GCST90027819
Abbreviation: number of single-nucleotide polymorphism (nSNP); beta(b);standard error(se);expected average frequency(eaf)	0.10858	0.0234526	3.66109e-06	7738	T	A	0.197307	ebi-a-GCST90027819
Abbreviation: number of single-nucleotide polymorphism (nSNP); beta(b);standard error(se);expected average frequency(eaf)	0.0885333	0.0199347	8.94726e-06	7738	G	A	0.702824	ebi-a-GCST90027819
Abbreviation: number of single-nucleotide polymorphism (nSNP); beta(b);standard error(se);expected average frequency(eaf)	-0.08458	0.0189562	8.12475e-06	7738	G	A	0.58638	ebi-a-GCST90027819
Abbreviation: number of single-nucleotide polymorphism (nSNP); beta(b);standard error(se);expected average frequency(eaf)	-0.106116	0.0202561	1.61726e-07	7738	T	C	0.611517	ebi-a-GCST90027819
Abbreviation: number of single-nucleotide polymorphism (nSNP); beta(b);standard error(se);expected average frequency(eaf)	-0.0890822	0.0190784	3.02287e-06	7738	G	C	0.636465	ebi-a-GCST90027819
Abbreviation: number of single-nucleotide polymorphism (nSNP); beta(b);standard error(se);expected average frequency(eaf)	0.109958	0.0229038	1.5799e-06	7738	T	C	0.198579	ebi-a-GCST90027819
Abbreviation: number of single-nucleotide polymorphism (nSNP); beta(b);standard error(se);expected average frequency(eaf)	-0.0995889	0.0223104	8.05212e-06	7738	G	A	0.786723	ebi-a-GCST90027819
Abbreviation: number of single-nucleotide polymorphism (nSNP); beta(b);standard error(se);expected average frequency(eaf)	0.127401	0.024444	1.86849e-07	7738	A	G	0.1829	ebi-a-GCST90027819
Abbreviation: number of single-nucleotide polymorphism (nSNP); beta(b);standard error(se);expected average frequency(eaf)	0.110284	0.0241818	5.1e-06	7738	T	C	0.204089	ebi-a-GCST90027819
Abbreviation: number of single-nucleotide polymorphism (nSNP); beta(b);standard error(se);expected average frequency(eaf)	-0.106305	0.0237186	7.39707e-06	7738	A	C	0.347274	ebi-a-GCST90027816
Abbreviation: number of single-nucleotide polymorphism (nSNP); beta(b);standard error(se);expected average frequency(eaf)	-0.120105	0.0243014	7.7204e-07	7738	G	T	0.621669	ebi-a-GCST90027816
Abbreviation: number of single-nucleotide polymorphism (nSNP); beta(b);standard error(se);expected average frequency(eaf)	-0.20256	0.0456221	8.99829e-06	7738	A	C	0.0631649	ebi-a-GCST90027816
Abbreviation: number of single-nucleotide polymorphism (nSNP); beta(b);standard error(se);expected average frequency(eaf)	0.104214	0.0225159	3.68409e-06	7738	C	T	0.420368	ebi-a-GCST90027816
Abbreviation: number of single-nucleotide polymorphism (nSNP); beta(b);standard error(se);expected average frequency(eaf)	0.104523	0.0224092	3.09692e-06	7738	C	T	0.56448	ebi-a-GCST90027816
Abbreviation: number of single-nucleotide polymorphism (nSNP); beta(b);standard error(se);expected average frequency(eaf)	-0.105919	0.0229081	3.7706e-06	7738	A	C	0.549311	ebi-a-GCST90027816
Abbreviation: number of single-nucleotide polymorphism (nSNP); beta(b);standard error(se);expected average frequency(eaf)	-0.235198	0.0504335	3.10835e-06	7738	C	T	0.0541269	ebi-a-GCST90027816
Abbreviation: number of single-nucleotide polymorphism (nSNP); beta(b);standard error(se);expected average frequency(eaf)	0.119345	0.023481	3.72289e-07	7738	A	G	0.576574	ebi-a-GCST90027816
Abbreviation: number of single-nucleotide polymorphism (nSNP); beta(b);standard error(se);expected average frequency(eaf)	-0.118953	0.0249473	1.85913e-06	7738	G	A	0.723602	ebi-a-GCST90027816
Abbreviation: number of single-nucleotide polymorphism (nSNP); beta(b);standard error(se);expected average frequency(eaf)	-0.151409	0.0307603	8.55658e-07	7738	C	T	0.153328	ebi-a-GCST90027816
Abbreviation: number of single-nucleotide polymorphism (nSNP); beta(b);standard error(se);expected average frequency(eaf)	0.20892	0.0418614	6.01437e-07	7738	T	C	0.0776471	ebi-a-GCST90027816
Abbreviation: number of single-nucleotide polymorphism (nSNP); beta(b);standard error(se);expected average frequency(eaf)	0.120347	0.025477	2.31515e-06	7738	G	C	0.322101	ebi-a-GCST90027816
Abbreviation: number of single-nucleotide polymorphism (nSNP); beta(b);standard error(se);expected average frequency(eaf)	0.0958589	0.0208596	4.31867e-06	7738	G	A	0.409844	ebi-a-GCST90027817
Abbreviation: number of single-nucleotide polymorphism (nSNP); beta(b);standard error(se);expected average frequency(eaf)	0.244256	0.0481471	3.91363e-07	7738	C	T	0.0506183	ebi-a-GCST90027817
Abbreviation: number of single-nucleotide polymorphism (nSNP); beta(b);standard error(se);expected average frequency(eaf)	0.178526	0.0401635	8.79023e-06	7738	G	A	0.0896612	ebi-a-GCST90027817
Abbreviation: number of single-nucleotide polymorphism (nSNP); beta(b);standard error(se);expected average frequency(eaf)	-0.120102	0.0260325	3.95859e-06	7738	G	C	0.179935	ebi-a-GCST90027817
Abbreviation: number of single-nucleotide polymorphism (nSNP); beta(b);standard error(se);expected average frequency(eaf)	0.104232	0.0232904	7.62887e-06	7738	A	T	0.239328	ebi-a-GCST90027817
Abbreviation: number of single-nucleotide polymorphism (nSNP); beta(b);standard error(se);expected average frequency(eaf)	-0.126729	0.026727	2.12031e-06	7738	A	G	0.191182	ebi-a-GCST90027817
Abbreviation: number of single-nucleotide polymorphism (nSNP); beta(b);standard error(se);expected average frequency(eaf)	0.109002	0.0208365	1.68322e-07	7738	G	A	0.367899	ebi-a-GCST90027817
Abbreviation: number of single-nucleotide polymorphism (nSNP); beta(b);standard error(se);expected average frequency(eaf)	0.174552	0.0388198	6.90892e-06	7738	T	G	0.0768958	ebi-a-GCST90027817
Abbreviation: number of single-nucleotide polymorphism (nSNP); beta(b);standard error(se);expected average frequency(eaf)	0.092649	0.0205377	6.44689e-06	7738	T	C	0.32024	ebi-a-GCST90027814
Abbreviation: number of single-nucleotide polymorphism (nSNP); beta(b);standard error(se);expected average frequency(eaf)	0.0834404	0.0187833	8.90164e-06	7738	T	C	0.513342	ebi-a-GCST90027814
Abbreviation: number of single-nucleotide polymorphism (nSNP); beta(b);standard error(se);expected average frequency(eaf)	0.207054	0.0413744	5.60377e-07	7738	A	G	0.0554953	ebi-a-GCST90027814
Abbreviation: number of single-nucleotide polymorphism (nSNP); beta(b);standard error(se);expected average frequency(eaf)	-0.0938038	0.02019	3.38345e-06	7738	C	T	0.640847	ebi-a-GCST90027814
Abbreviation: number of single-nucleotide polymorphism (nSNP); beta(b);standard error(se);expected average frequency(eaf)	0.192718	0.042692	6.35697e-06	7738	A	G	0.0541149	ebi-a-GCST90027814
Abbreviation: number of single-nucleotide polymorphism (nSNP); beta(b);standard error(se);expected average frequency(eaf)	0.158759	0.0358258	9.36138e-06	7738	T	C	0.919366	ebi-a-GCST90027814
Abbreviation: number of single-nucleotide polymorphism (nSNP); beta(b);standard error(se);expected average frequency(eaf)	0.14498	0.0320708	6.16623e-06	7738	C	G	0.103231	ebi-a-GCST90027814
Abbreviation: number of single-nucleotide polymorphism (nSNP); beta(b);standard error(se);expected average frequency(eaf)	0.255213	0.0577492	9.90057e-06	7738	A	G	0.0628904	ebi-a-GCST90027815
Abbreviation: number of single-nucleotide polymorphism (nSNP); beta(b);standard error(se);expected average frequency(eaf)	-0.271803	0.0579941	2.77594e-06	7738	A	G	0.0586389	ebi-a-GCST90027815
Abbreviation: number of single-nucleotide polymorphism (nSNP); beta(b);standard error(se);expected average frequency(eaf)	0.180561	0.0377846	1.76433e-06	7738	C	T	0.835178	ebi-a-GCST90027815
Abbreviation: number of single-nucleotide polymorphism (nSNP); beta(b);standard error(se);expected average frequency(eaf)	-0.128384	0.0280832	4.84128e-06	7738	T	G	0.378828	ebi-a-GCST90027815
Abbreviation: number of single-nucleotide polymorphism (nSNP); beta(b);standard error(se);expected average frequency(eaf)	-0.125691	0.0283427	9.22125e-06	7738	A	C	0.624689	ebi-a-GCST90027815
Abbreviation: number of single-nucleotide polymorphism (nSNP); beta(b);standard error(se);expected average frequency(eaf)	0.138789	0.0313763	9.71762e-06	7738	C	A	0.334498	ebi-a-GCST90027815
Abbreviation: number of single-nucleotide polymorphism (nSNP); beta(b);standard error(se);expected average frequency(eaf)	0.165737	0.0362025	4.69343e-06	7738	T	G	0.0765938	ebi-a-GCST90027812
Abbreviation: number of single-nucleotide polymorphism (nSNP); beta(b);standard error(se);expected average frequency(eaf)	-0.110473	0.0241403	4.73238e-06	7738	T	C	0.80014	ebi-a-GCST90027812
Abbreviation: number of single-nucleotide polymorphism (nSNP); beta(b);standard error(se);expected average frequency(eaf)	-0.105694	0.0229013	3.92762e-06	7738	T	G	0.230048	ebi-a-GCST90027812
Abbreviation: number of single-nucleotide polymorphism (nSNP); beta(b);standard error(se);expected average frequency(eaf)	-0.106525	0.0234422	5.51544e-06	7738	T	C	0.797239	ebi-a-GCST90027812
Abbreviation: number of single-nucleotide polymorphism (nSNP); beta(b);standard error(se);expected average frequency(eaf)	0.101697	0.0218773	3.34357e-06	7738	A	G	0.264105	ebi-a-GCST90027812
Abbreviation: number of single-nucleotide polymorphism (nSNP); beta(b);standard error(se);expected average frequency(eaf)	0.12765	0.0268583	2.00687e-06	7738	G	C	0.270292	ebi-a-GCST90027812
Abbreviation: number of single-nucleotide polymorphism (nSNP); beta(b);standard error(se);expected average frequency(eaf)	-0.0786151	0.0175239	7.25204e-06	7738	A	G	0.391129	ebi-a-GCST90027813
Abbreviation: number of single-nucleotide polymorphism (nSNP); beta(b);standard error(se);expected average frequency(eaf)	0.0917936	0.0187482	9.77485e-07	7738	G	C	0.304496	ebi-a-GCST90027813
Abbreviation: number of single-nucleotide polymorphism (nSNP); beta(b);standard error(se);expected average frequency(eaf)	0.0806918	0.0174623	3.82041e-06	7738	A	G	0.38298	ebi-a-GCST90027813
Abbreviation: number of single-nucleotide polymorphism (nSNP); beta(b);standard error(se);expected average frequency(eaf)	0.0905141	0.0192398	2.54449e-06	7738	G	T	0.700988	ebi-a-GCST90027813
Abbreviation: number of single-nucleotide polymorphism (nSNP); beta(b);standard error(se);expected average frequency(eaf)	0.103214	0.0230703	7.68104e-06	7738	G	C	0.166572	ebi-a-GCST90027813
Abbreviation: number of single-nucleotide polymorphism (nSNP); beta(b);standard error(se);expected average frequency(eaf)	0.129746	0.0284739	5.19733e-06	7738	T	C	0.10663	ebi-a-GCST90027813
Abbreviation: number of single-nucleotide polymorphism (nSNP); beta(b);standard error(se);expected average frequency(eaf)	-0.08895	0.0189988	2.84263e-06	7738	C	G	0.305635	ebi-a-GCST90027813
Abbreviation: number of single-nucleotide polymorphism (nSNP); beta(b);standard error(se);expected average frequency(eaf)	-0.0947736	0.020526	3.88866e-06	7738	C	A	0.221027	ebi-a-GCST90027813
Abbreviation: number of single-nucleotide polymorphism (nSNP); beta(b);standard error(se);expected average frequency(eaf)	-0.0930015	0.0208979	8.5763e-06	7738	T	C	0.236977	ebi-a-GCST90027813
Abbreviation: number of single-nucleotide polymorphism (nSNP); beta(b);standard error(se);expected average frequency(eaf)	-0.152612	0.0342081	8.14704e-06	7738	T	C	0.0861566	ebi-a-GCST90027813
Abbreviation: number of single-nucleotide polymorphism (nSNP); beta(b);standard error(se);expected average frequency(eaf)	-0.079596	0.0171965	3.68112e-06	7738	T	C	0.535175	ebi-a-GCST90027813
Abbreviation: number of single-nucleotide polymorphism (nSNP); beta(b);standard error(se);expected average frequency(eaf)	-0.145337	0.0315109	3.983e-06	7738	A	G	0.649508	ebi-a-GCST90027808
Abbreviation: number of single-nucleotide polymorphism (nSNP); beta(b);standard error(se);expected average frequency(eaf)	0.241471	0.0518674	3.23117e-06	7738	T	C	0.0997011	ebi-a-GCST90027808
Abbreviation: number of single-nucleotide polymorphism (nSNP); beta(b);standard error(se);expected average frequency(eaf)	0.154688	0.0337761	4.65425e-06	7738	G	A	0.263653	ebi-a-GCST90027808
Abbreviation: number of single-nucleotide polymorphism (nSNP); beta(b);standard error(se);expected average frequency(eaf)	0.135331	0.0304946	9.08615e-06	7738	G	A	0.615946	ebi-a-GCST90027808
Abbreviation: number of single-nucleotide polymorphism (nSNP); beta(b);standard error(se);expected average frequency(eaf)	-0.136437	0.0295882	4.00322e-06	7738	T	G	0.529803	ebi-a-GCST90027808
Abbreviation: number of single-nucleotide polymorphism (nSNP); beta(b);standard error(se);expected average frequency(eaf)	-0.140013	0.0314163	8.32358e-06	7738	A	G	0.509487	ebi-a-GCST90027808
Abbreviation: number of single-nucleotide polymorphism (nSNP); beta(b);standard error(se);expected average frequency(eaf)	0.262172	0.058491	7.3855e-06	7738	T	G	0.0721426	ebi-a-GCST90027808
Abbreviation: number of single-nucleotide polymorphism (nSNP); beta(b);standard error(se);expected average frequency(eaf)	0.135881	0.029619	4.4827e-06	7738	A	T	0.492462	ebi-a-GCST90027808
Abbreviation: number of single-nucleotide polymorphism (nSNP); beta(b);standard error(se);expected average frequency(eaf)	0.140571	0.0307592	4.87641e-06	7738	T	C	0.642047	ebi-a-GCST90027808
Abbreviation: number of single-nucleotide polymorphism (nSNP); beta(b);standard error(se);expected average frequency(eaf)	0.231829	0.0502065	3.88392e-06	7738	A	G	0.0999765	ebi-a-GCST90027808
Abbreviation: number of single-nucleotide polymorphism (nSNP); beta(b);standard error(se);expected average frequency(eaf)	-0.265599	0.0562249	2.31414e-06	7738	T	C	0.099162	ebi-a-GCST90027808
Abbreviation: number of single-nucleotide polymorphism (nSNP); beta(b);standard error(se);expected average frequency(eaf)	0.2324	0.0507459	4.65693e-06	7738	C	G	0.935054	ebi-a-GCST90027809
Abbreviation: number of single-nucleotide polymorphism (nSNP); beta(b);standard error(se);expected average frequency(eaf)	-0.248139	0.0559535	9.21849e-06	7738	A	C	0.0725455	ebi-a-GCST90027809
Abbreviation: number of single-nucleotide polymorphism (nSNP); beta(b);standard error(se);expected average frequency(eaf)	-0.133177	0.029778	7.73749e-06	7738	G	A	0.234969	ebi-a-GCST90027809
Abbreviation: number of single-nucleotide polymorphism (nSNP); beta(b);standard error(se);expected average frequency(eaf)	0.173023	0.035912	1.45037e-06	7738	G	A	0.142545	ebi-a-GCST90027809
Abbreviation: number of single-nucleotide polymorphism (nSNP); beta(b);standard error(se);expected average frequency(eaf)	0.144092	0.032234	7.81538e-06	7738	G	A	0.183109	ebi-a-GCST90027809
Abbreviation: number of single-nucleotide polymorphism (nSNP); beta(b);standard error(se);expected average frequency(eaf)	0.130267	0.0287767	5.98742e-06	7738	A	C	0.720362	ebi-a-GCST90027809
Abbreviation: number of single-nucleotide polymorphism (nSNP); beta(b);standard error(se);expected average frequency(eaf)	-0.17487	0.0351913	6.72574e-07	7738	T	A	0.158435	ebi-a-GCST90027809
Abbreviation: number of single-nucleotide polymorphism (nSNP); beta(b);standard error(se);expected average frequency(eaf)	-0.139074	0.0293731	2.19331e-06	7738	G	A	0.729889	ebi-a-GCST90027809
Abbreviation: number of single-nucleotide polymorphism (nSNP); beta(b);standard error(se);expected average frequency(eaf)	0.137332	0.0266458	2.55012e-07	7738	C	T	0.329647	ebi-a-GCST90027809
Abbreviation: number of single-nucleotide polymorphism (nSNP); beta(b);standard error(se);expected average frequency(eaf)	-0.130563	0.0282354	3.76253e-06	7738	T	C	0.398715	ebi-a-GCST90027809
Abbreviation: number of single-nucleotide polymorphism (nSNP); beta(b);standard error(se);expected average frequency(eaf)	0.120402	0.0257318	2.88104e-06	7738	G	A	0.620468	ebi-a-GCST90027809
Abbreviation: number of single-nucleotide polymorphism (nSNP); beta(b);standard error(se);expected average frequency(eaf)	0.208534	0.0440945	2.25341e-06	7738	G	A	0.0875038	ebi-a-GCST90027809
Abbreviation: number of single-nucleotide polymorphism (nSNP); beta(b);standard error(se);expected average frequency(eaf)	-0.139392	0.0297758	2.84951e-06	7738	C	T	0.246811	ebi-a-GCST90027809
Abbreviation: number of single-nucleotide polymorphism (nSNP); beta(b);standard error(se);expected average frequency(eaf)	-0.19123	0.0424371	6.59964e-06	7738	C	T	0.0966268	ebi-a-GCST90027809
Abbreviation: number of single-nucleotide polymorphism (nSNP); beta(b);standard error(se);expected average frequency(eaf)	0.260285	0.0570981	5.15051e-06	7738	G	A	0.0683627	ebi-a-GCST90027800
Abbreviation: number of single-nucleotide polymorphism (nSNP); beta(b);standard error(se);expected average frequency(eaf)	-0.232995	0.0480959	1.27005e-06	7738	G	A	0.0931154	ebi-a-GCST90027800
Abbreviation: number of single-nucleotide polymorphism (nSNP); beta(b);standard error(se);expected average frequency(eaf)	-0.168061	0.0363491	3.77294e-06	7738	A	G	0.173258	ebi-a-GCST90027800
Abbreviation: number of single-nucleotide polymorphism (nSNP); beta(b);standard error(se);expected average frequency(eaf)	-0.266917	0.0588837	5.81661e-06	7738	A	G	0.0641043	ebi-a-GCST90027800
Abbreviation: number of single-nucleotide polymorphism (nSNP); beta(b);standard error(se);expected average frequency(eaf)	-0.158097	0.0331076	1.7949e-06	7738	G	A	0.210189	ebi-a-GCST90027800
Abbreviation: number of single-nucleotide polymorphism (nSNP); beta(b);standard error(se);expected average frequency(eaf)	-0.279535	0.0611054	4.77046e-06	7738	C	A	0.0553618	ebi-a-GCST90027801
Abbreviation: number of single-nucleotide polymorphism (nSNP); beta(b);standard error(se);expected average frequency(eaf)	-0.147336	0.0328679	7.37157e-06	7738	G	C	0.162094	ebi-a-GCST90027801
Abbreviation: number of single-nucleotide polymorphism (nSNP); beta(b);standard error(se);expected average frequency(eaf)	0.143728	0.0301532	1.87366e-06	7738	T	C	0.168029	ebi-a-GCST90027801
Abbreviation: number of single-nucleotide polymorphism (nSNP); beta(b);standard error(se);expected average frequency(eaf)	-0.138437	0.0296275	2.97434e-06	7738	A	C	0.169658	ebi-a-GCST90027801
Abbreviation: number of single-nucleotide polymorphism (nSNP); beta(b);standard error(se);expected average frequency(eaf)	0.203009	0.0421875	1.49386e-06	7738	G	A	0.917481	ebi-a-GCST90027801
Abbreviation: number of single-nucleotide polymorphism (nSNP); beta(b);standard error(se);expected average frequency(eaf)	-0.12357	0.0273732	6.3536e-06	7738	T	G	0.209253	ebi-a-GCST90027801
Abbreviation: number of single-nucleotide polymorphism (nSNP); beta(b);standard error(se);expected average frequency(eaf)	0.118385	0.0255307	3.53533e-06	7738	T	A	0.507927	ebi-a-GCST90027801
Abbreviation: number of single-nucleotide polymorphism (nSNP); beta(b);standard error(se);expected average frequency(eaf)	-0.107625	0.0242863	9.35815e-06	7738	A	G	0.702401	ebi-a-GCST90027801
Abbreviation: number of single-nucleotide polymorphism (nSNP); beta(b);standard error(se);expected average frequency(eaf)	-0.200679	0.0433453	3.66058e-06	7738	G	A	0.212676	ebi-a-GCST90027798
Abbreviation: number of single-nucleotide polymorphism (nSNP); beta(b);standard error(se);expected average frequency(eaf)	0.174708	0.0391872	8.26133e-06	7738	G	A	0.309763	ebi-a-GCST90027798
Abbreviation: number of single-nucleotide polymorphism (nSNP); beta(b);standard error(se);expected average frequency(eaf)	0.191415	0.0365822	1.67271e-07	7738	G	A	0.604353	ebi-a-GCST90027798
Abbreviation: number of single-nucleotide polymorphism (nSNP); beta(b);standard error(se);expected average frequency(eaf)	-0.16395	0.0356699	4.30051e-06	7738	C	T	0.534825	ebi-a-GCST90027798
Abbreviation: number of single-nucleotide polymorphism (nSNP); beta(b);standard error(se);expected average frequency(eaf)	0.205329	0.0455314	6.49426e-06	7738	G	C	0.686804	ebi-a-GCST90027798
Abbreviation: number of single-nucleotide polymorphism (nSNP); beta(b);standard error(se);expected average frequency(eaf)	-0.326536	0.0687295	2.02386e-06	7738	T	A	0.0991426	ebi-a-GCST90027798
Abbreviation: number of single-nucleotide polymorphism (nSNP); beta(b);standard error(se);expected average frequency(eaf)	0.240822	0.0530639	5.66957e-06	7738	T	C	0.154357	ebi-a-GCST90027798
Abbreviation: number of single-nucleotide polymorphism (nSNP); beta(b);standard error(se);expected average frequency(eaf)	0.326474	0.069477	2.61409e-06	7738	A	G	0.0723921	ebi-a-GCST90027798
Abbreviation: number of single-nucleotide polymorphism (nSNP); beta(b);standard error(se);expected average frequency(eaf)	0.168258	0.036767	4.73195e-06	7738	T	A	0.413523	ebi-a-GCST90027798
Abbreviation: number of single-nucleotide polymorphism (nSNP); beta(b);standard error(se);expected average frequency(eaf)	0.234442	0.0505963	3.59402e-06	7738	C	T	0.833293	ebi-a-GCST90027798
Abbreviation: number of single-nucleotide polymorphism (nSNP); beta(b);standard error(se);expected average frequency(eaf)	-0.128203	0.026118	9.17234e-07	7738	A	G	0.198693	ebi-a-GCST90027799
Abbreviation: number of single-nucleotide polymorphism (nSNP); beta(b);standard error(se);expected average frequency(eaf)	0.132729	0.0298653	8.81922e-06	7738	T	C	0.161802	ebi-a-GCST90027799
Abbreviation: number of single-nucleotide polymorphism (nSNP); beta(b);standard error(se);expected average frequency(eaf)	-0.136479	0.0306823	8.66204e-06	7738	C	T	0.115526	ebi-a-GCST90027799
Abbreviation: number of single-nucleotide polymorphism (nSNP); beta(b);standard error(se);expected average frequency(eaf)	-0.128822	0.0285418	6.37793e-06	7738	A	G	0.141534	ebi-a-GCST90027799
Abbreviation: number of single-nucleotide polymorphism (nSNP); beta(b);standard error(se);expected average frequency(eaf)	-0.145045	0.0300178	1.35195e-06	7738	A	G	0.127359	ebi-a-GCST90027799
Abbreviation: number of single-nucleotide polymorphism (nSNP); beta(b);standard error(se);expected average frequency(eaf)	-0.0923593	0.0200047	3.89538e-06	7738	G	T	0.398074	ebi-a-GCST90027799
Abbreviation: number of single-nucleotide polymorphism (nSNP); beta(b);standard error(se);expected average frequency(eaf)	-0.149704	0.0301141	6.65288e-07	7738	T	C	0.122825	ebi-a-GCST90027799
Abbreviation: number of single-nucleotide polymorphism (nSNP); beta(b);standard error(se);expected average frequency(eaf)	-0.0790706	0.0170397	3.4776e-06	7738	C	T	0.362334	ebi-a-GCST90027796
Abbreviation: number of single-nucleotide polymorphism (nSNP); beta(b);standard error(se);expected average frequency(eaf)	-0.110209	0.0239763	4.29507e-06	7738	C	A	0.139999	ebi-a-GCST90027796
Abbreviation: number of single-nucleotide polymorphism (nSNP); beta(b);standard error(se);expected average frequency(eaf)	-0.15804	0.0351935	7.10232e-06	7738	A	G	0.0674229	ebi-a-GCST90027796
Abbreviation: number of single-nucleotide polymorphism (nSNP); beta(b);standard error(se);expected average frequency(eaf)	0.0923722	0.020591	7.25571e-06	7738	G	A	0.488273	ebi-a-GCST90027796
Abbreviation: number of single-nucleotide polymorphism (nSNP); beta(b);standard error(se);expected average frequency(eaf)	0.140943	0.0272231	2.25071e-07	7738	A	G	0.884538	ebi-a-GCST90027796
Abbreviation: number of single-nucleotide polymorphism (nSNP); beta(b);standard error(se);expected average frequency(eaf)	0.0930476	0.0200569	3.49792e-06	7738	G	A	0.275569	ebi-a-GCST90027796
Abbreviation: number of single-nucleotide polymorphism (nSNP); beta(b);standard error(se);expected average frequency(eaf)	-0.0809638	0.0169151	1.69727e-06	7738	T	C	0.411214	ebi-a-GCST90027796
Abbreviation: number of single-nucleotide polymorphism (nSNP); beta(b);standard error(se);expected average frequency(eaf)	-0.0825242	0.0176704	3.00905e-06	7738	T	A	0.312404	ebi-a-GCST90027796
Abbreviation: number of single-nucleotide polymorphism (nSNP); beta(b);standard error(se);expected average frequency(eaf)	0.0886682	0.018516	1.67822e-06	7738	T	A	0.267415	ebi-a-GCST90027796
Abbreviation: number of single-nucleotide polymorphism (nSNP); beta(b);standard error(se);expected average frequency(eaf)	-0.0765503	0.0167178	4.67305e-06	7738	G	C	0.372348	ebi-a-GCST90027797
Abbreviation: number of single-nucleotide polymorphism (nSNP); beta(b);standard error(se);expected average frequency(eaf)	-0.129122	0.0264682	1.06957e-06	7738	G	A	0.113551	ebi-a-GCST90027797
Abbreviation: number of single-nucleotide polymorphism (nSNP); beta(b);standard error(se);expected average frequency(eaf)	0.14457	0.0321715	6.99874e-06	7738	G	A	0.0859036	ebi-a-GCST90027797
Abbreviation: number of single-nucleotide polymorphism (nSNP); beta(b);standard error(se);expected average frequency(eaf)	0.0795663	0.0179591	9.40546e-06	7738	G	A	0.295397	ebi-a-GCST90027797
Abbreviation: number of single-nucleotide polymorphism (nSNP); beta(b);standard error(se);expected average frequency(eaf)	-0.086919	0.018389	2.28208e-06	7738	G	A	0.289391	ebi-a-GCST90027797
Abbreviation: number of single-nucleotide polymorphism (nSNP); beta(b);standard error(se);expected average frequency(eaf)	-0.139551	0.0283751	8.74078e-07	7738	A	G	0.0939624	ebi-a-GCST90027797
Abbreviation: number of single-nucleotide polymorphism (nSNP); beta(b);standard error(se);expected average frequency(eaf)	-0.0987778	0.0218485	6.15361e-06	7738	T	C	0.243401	ebi-a-GCST90027797
Abbreviation: number of single-nucleotide polymorphism (nSNP); beta(b);standard error(se);expected average frequency(eaf)	0.0994099	0.021117	2.50674e-06	7738	A	G	0.178193	ebi-a-GCST90027797
Abbreviation: number of single-nucleotide polymorphism (nSNP); beta(b);standard error(se);expected average frequency(eaf)	-0.0794064	0.0176958	7.21274e-06	7738	C	T	0.306358	ebi-a-GCST90027797
Abbreviation: number of single-nucleotide polymorphism (nSNP); beta(b);standard error(se);expected average frequency(eaf)	0.0902218	0.0197074	4.6931e-06	7738	A	G	0.351206	ebi-a-GCST90027794
Abbreviation: number of single-nucleotide polymorphism (nSNP); beta(b);standard error(se);expected average frequency(eaf)	0.136893	0.03086	9.16727e-06	7738	G	C	0.889921	ebi-a-GCST90027794
Abbreviation: number of single-nucleotide polymorphism (nSNP); beta(b);standard error(se);expected average frequency(eaf)	0.0892958	0.0199528	7.62851e-06	7738	C	T	0.320066	ebi-a-GCST90027794
Abbreviation: number of single-nucleotide polymorphism (nSNP); beta(b);standard error(se);expected average frequency(eaf)	-0.0864051	0.0194917	9.29694e-06	7738	C	G	0.449344	ebi-a-GCST90027794
Abbreviation: number of single-nucleotide polymorphism (nSNP); beta(b);standard error(se);expected average frequency(eaf)	0.0829043	0.0185813	8.13149e-06	7738	A	G	0.540016	ebi-a-GCST90027794
Abbreviation: number of single-nucleotide polymorphism (nSNP); beta(b);standard error(se);expected average frequency(eaf)	0.172041	0.0385918	8.27389e-06	7738	C	T	0.93652	ebi-a-GCST90027794
Abbreviation: number of single-nucleotide polymorphism (nSNP); beta(b);standard error(se);expected average frequency(eaf)	0.165026	0.0370288	8.32319e-06	7738	A	T	0.926897	ebi-a-GCST90027794
Abbreviation: number of single-nucleotide polymorphism (nSNP); beta(b);standard error(se);expected average frequency(eaf)	0.0879087	0.0195012	6.54862e-06	7738	C	T	0.379164	ebi-a-GCST90027794
Abbreviation: number of single-nucleotide polymorphism (nSNP); beta(b);standard error(se);expected average frequency(eaf)	-0.0971784	0.0208476	3.14116e-06	7738	G	A	0.730185	ebi-a-GCST90027794
Abbreviation: number of single-nucleotide polymorphism (nSNP); beta(b);standard error(se);expected average frequency(eaf)	-0.172677	0.0388452	8.7789e-06	7738	A	G	0.063938	ebi-a-GCST90027794
Abbreviation: number of single-nucleotide polymorphism (nSNP); beta(b);standard error(se);expected average frequency(eaf)	-0.085848	0.0193864	9.49905e-06	7738	G	A	0.434569	ebi-a-GCST90027794
Abbreviation: number of single-nucleotide polymorphism (nSNP); beta(b);standard error(se);expected average frequency(eaf)	0.162183	0.0360487	6.82747e-06	7738	A	G	0.0728206	ebi-a-GCST90027794
Abbreviation: number of single-nucleotide polymorphism (nSNP); beta(b);standard error(se);expected average frequency(eaf)	-0.0930074	0.0188939	8.53945e-07	7738	G	T	0.449167	ebi-a-GCST90027794
Abbreviation: number of single-nucleotide polymorphism (nSNP); beta(b);standard error(se);expected average frequency(eaf)	-0.0849199	0.0189097	7.09545e-06	7738	G	A	0.573552	ebi-a-GCST90027794
Abbreviation: number of single-nucleotide polymorphism (nSNP); beta(b);standard error(se);expected average frequency(eaf)	0.117823	0.0255187	3.8909e-06	7738	G	A	0.216899	ebi-a-GCST90027794
Abbreviation: number of single-nucleotide polymorphism (nSNP); beta(b);standard error(se);expected average frequency(eaf)	-0.270616	0.0608933	8.82592e-06	7738	T	C	0.0626426	ebi-a-GCST90027795
Abbreviation: number of single-nucleotide polymorphism (nSNP); beta(b);standard error(se);expected average frequency(eaf)	0.213453	0.0476669	7.53408e-06	7738	T	C	0.0941311	ebi-a-GCST90027795
Abbreviation: number of single-nucleotide polymorphism (nSNP); beta(b);standard error(se);expected average frequency(eaf)	-0.23966	0.052948	6.00206e-06	7738	C	T	0.0786334	ebi-a-GCST90027795
Abbreviation: number of single-nucleotide polymorphism (nSNP); beta(b);standard error(se);expected average frequency(eaf)	-0.300379	0.0657398	4.89553e-06	7738	T	G	0.0506578	ebi-a-GCST90027795
Abbreviation: number of single-nucleotide polymorphism (nSNP); beta(b);standard error(se);expected average frequency(eaf)	0.264744	0.0550116	1.49039e-06	7738	C	T	0.0757948	ebi-a-GCST90027795
Abbreviation: number of single-nucleotide polymorphism (nSNP); beta(b);standard error(se);expected average frequency(eaf)	-0.267815	0.0511794	1.66905e-07	7738	C	A	0.0865447	ebi-a-GCST90027795
Abbreviation: number of single-nucleotide polymorphism (nSNP); beta(b);standard error(se);expected average frequency(eaf)	-0.17875	0.0393115	5.44114e-06	7738	G	A	0.192297	ebi-a-GCST90027788
Abbreviation: number of single-nucleotide polymorphism (nSNP); beta(b);standard error(se);expected average frequency(eaf)	0.149789	0.0333494	7.07278e-06	7738	G	A	0.739047	ebi-a-GCST90027788
Abbreviation: number of single-nucleotide polymorphism (nSNP); beta(b);standard error(se);expected average frequency(eaf)	-0.149358	0.0329458	5.8031e-06	7738	A	G	0.285411	ebi-a-GCST90027788
Abbreviation: number of single-nucleotide polymorphism (nSNP); beta(b);standard error(se);expected average frequency(eaf)	-0.181533	0.0369281	8.83995e-07	7738	T	C	0.191344	ebi-a-GCST90027788
Abbreviation: number of single-nucleotide polymorphism (nSNP); beta(b);standard error(se);expected average frequency(eaf)	0.159167	0.0358491	8.99933e-06	7738	T	C	0.203817	ebi-a-GCST90027788
Abbreviation: number of single-nucleotide polymorphism (nSNP); beta(b);standard error(se);expected average frequency(eaf)	-0.1688	0.0378678	8.2882e-06	7738	G	T	0.823431	ebi-a-GCST90027788
Abbreviation: number of single-nucleotide polymorphism (nSNP); beta(b);standard error(se);expected average frequency(eaf)	-0.225163	0.0506251	8.6816e-06	7738	C	A	0.0628039	ebi-a-GCST90027789
Abbreviation: number of single-nucleotide polymorphism (nSNP); beta(b);standard error(se);expected average frequency(eaf)	0.2182	0.0489312	8.22205e-06	7738	G	T	0.0701702	ebi-a-GCST90027789
Abbreviation: number of single-nucleotide polymorphism (nSNP); beta(b);standard error(se);expected average frequency(eaf)	-0.128058	0.0266047	1.48399e-06	7738	G	C	0.316327	ebi-a-GCST90027789
Abbreviation: number of single-nucleotide polymorphism (nSNP); beta(b);standard error(se);expected average frequency(eaf)	-0.126056	0.0266972	2.33905e-06	7738	A	T	0.72267	ebi-a-GCST90027789
Abbreviation: number of single-nucleotide polymorphism (nSNP); beta(b);standard error(se);expected average frequency(eaf)	0.263588	0.0579255	5.35279e-06	7738	G	A	0.0637073	ebi-a-GCST90027789
Abbreviation: number of single-nucleotide polymorphism (nSNP); beta(b);standard error(se);expected average frequency(eaf)	-0.140145	0.0309654	6.01492e-06	7738	G	A	0.801962	ebi-a-GCST90027789
Abbreviation: number of single-nucleotide polymorphism (nSNP); beta(b);standard error(se);expected average frequency(eaf)	-0.121291	0.0266576	5.36574e-06	7738	G	A	0.722492	ebi-a-GCST90027789
Abbreviation: number of single-nucleotide polymorphism (nSNP); beta(b);standard error(se);expected average frequency(eaf)	0.134283	0.0280654	1.71281e-06	7738	A	G	0.747711	ebi-a-GCST90027789
Abbreviation: number of single-nucleotide polymorphism (nSNP); beta(b);standard error(se);expected average frequency(eaf)	0.121481	0.0253566	1.66027e-06	7738	C	T	0.352337	ebi-a-GCST90027789
Abbreviation: number of single-nucleotide polymorphism (nSNP); beta(b);standard error(se);expected average frequency(eaf)	0.110327	0.0237438	3.37513e-06	7738	T	C	0.53636	ebi-a-GCST90027789
Abbreviation: number of single-nucleotide polymorphism (nSNP); beta(b);standard error(se);expected average frequency(eaf)	0.130159	0.0284269	4.67789e-06	7738	T	C	0.243533	ebi-a-GCST90027789
Abbreviation: number of single-nucleotide polymorphism (nSNP); beta(b);standard error(se);expected average frequency(eaf)	-0.283199	0.0621573	5.20967e-06	7738	G	T	0.107347	ebi-a-GCST90027786
Abbreviation: number of single-nucleotide polymorphism (nSNP); beta(b);standard error(se);expected average frequency(eaf)	-0.367701	0.0806489	5.1331e-06	7738	A	G	0.0694253	ebi-a-GCST90027786
Abbreviation: number of single-nucleotide polymorphism (nSNP); beta(b);standard error(se);expected average frequency(eaf)	0.208321	0.0453591	4.37542e-06	7738	G	T	0.780479	ebi-a-GCST90027786
Abbreviation: number of single-nucleotide polymorphism (nSNP); beta(b);standard error(se);expected average frequency(eaf)	0.182008	0.039207	3.44643e-06	7738	C	G	0.455006	ebi-a-GCST90027786
Abbreviation: number of single-nucleotide polymorphism (nSNP); beta(b);standard error(se);expected average frequency(eaf)	-0.295359	0.0664057	8.67581e-06	7738	G	C	0.0933682	ebi-a-GCST90027786
Abbreviation: number of single-nucleotide polymorphism (nSNP); beta(b);standard error(se);expected average frequency(eaf)	0.281442	0.0624343	6.55013e-06	7738	A	T	0.137617	ebi-a-GCST90027786
Abbreviation: number of single-nucleotide polymorphism (nSNP); beta(b);standard error(se);expected average frequency(eaf)	-0.183384	0.0400138	4.5829e-06	7738	C	A	0.453141	ebi-a-GCST90027786
Abbreviation: number of single-nucleotide polymorphism (nSNP); beta(b);standard error(se);expected average frequency(eaf)	0.274168	0.0610191	7.01746e-06	7738	G	A	0.10972	ebi-a-GCST90027786
Abbreviation: number of single-nucleotide polymorphism (nSNP); beta(b);standard error(se);expected average frequency(eaf)	-0.243218	0.0504041	1.39746e-06	7738	A	G	0.183607	ebi-a-GCST90027786
Abbreviation: number of single-nucleotide polymorphism (nSNP); beta(b);standard error(se);expected average frequency(eaf)	0.197791	0.0442985	8.00811e-06	7738	A	G	0.742152	ebi-a-GCST90027786
Abbreviation: number of single-nucleotide polymorphism (nSNP); beta(b);standard error(se);expected average frequency(eaf)	0.284059	0.0633468	7.31914e-06	7738	T	C	0.114309	ebi-a-GCST90027786
Abbreviation: number of single-nucleotide polymorphism (nSNP); beta(b);standard error(se);expected average frequency(eaf)	0.19308	0.0399501	1.34468e-06	7738	A	T	0.428045	ebi-a-GCST90027786
Abbreviation: number of single-nucleotide polymorphism (nSNP); beta(b);standard error(se);expected average frequency(eaf)	-0.302914	0.0667073	5.60028e-06	7738	T	C	0.906393	ebi-a-GCST90027786
Abbreviation: number of single-nucleotide polymorphism (nSNP); beta(b);standard error(se);expected average frequency(eaf)	0.188711	0.0408175	3.77711e-06	7738	A	C	0.386483	ebi-a-GCST90027786
Abbreviation: number of single-nucleotide polymorphism (nSNP); beta(b);standard error(se);expected average frequency(eaf)	0.427583	0.0953598	7.32943e-06	7738	A	G	0.0652382	ebi-a-GCST90027786
Abbreviation: number of single-nucleotide polymorphism (nSNP); beta(b);standard error(se);expected average frequency(eaf)	-0.259143	0.0570563	5.57571e-06	7738	C	G	0.140116	ebi-a-GCST90027786
Abbreviation: number of single-nucleotide polymorphism (nSNP); beta(b);standard error(se);expected average frequency(eaf)	0.14313	0.031489	5.48302e-06	7738	G	A	0.278666	ebi-a-GCST90027787
Abbreviation: number of single-nucleotide polymorphism (nSNP); beta(b);standard error(se);expected average frequency(eaf)	0.178862	0.0404592	9.83377e-06	7738	G	A	0.181412	ebi-a-GCST90027787
Abbreviation: number of single-nucleotide polymorphism (nSNP); beta(b);standard error(se);expected average frequency(eaf)	0.186816	0.0394039	2.12613e-06	7738	C	G	0.156544	ebi-a-GCST90027787
Abbreviation: number of single-nucleotide polymorphism (nSNP); beta(b);standard error(se);expected average frequency(eaf)	-0.246343	0.0531684	3.59956e-06	7738	A	G	0.0910655	ebi-a-GCST90027787
Abbreviation: number of single-nucleotide polymorphism (nSNP); beta(b);standard error(se);expected average frequency(eaf)	0.138489	0.0299489	3.76062e-06	7738	A	C	0.645474	ebi-a-GCST90027787
Abbreviation: number of single-nucleotide polymorphism (nSNP); beta(b);standard error(se);expected average frequency(eaf)	0.148601	0.0308155	1.41932e-06	7738	G	A	0.374935	ebi-a-GCST90027787
Abbreviation: number of single-nucleotide polymorphism (nSNP); beta(b);standard error(se);expected average frequency(eaf)	-0.189446	0.0397457	1.87491e-06	7738	T	C	0.163698	ebi-a-GCST90027787
Abbreviation: number of single-nucleotide polymorphism (nSNP); beta(b);standard error(se);expected average frequency(eaf)	-0.270338	0.0597894	6.14031e-06	7738	A	G	0.876062	ebi-a-GCST90027784
Abbreviation: number of single-nucleotide polymorphism (nSNP); beta(b);standard error(se);expected average frequency(eaf)	0.137994	0.0308824	7.88152e-06	7738	G	A	0.538948	ebi-a-GCST90027785
Abbreviation: number of single-nucleotide polymorphism (nSNP); beta(b);standard error(se);expected average frequency(eaf)	-0.215225	0.0433164	6.74155e-07	7738	C	T	0.15952	ebi-a-GCST90027785
Abbreviation: number of single-nucleotide polymorphism (nSNP); beta(b);standard error(se);expected average frequency(eaf)	0.188513	0.0416983	6.15843e-06	7738	T	G	0.190642	ebi-a-GCST90027785
Abbreviation: number of single-nucleotide polymorphism (nSNP); beta(b);standard error(se);expected average frequency(eaf)	0.171261	0.0374141	4.70695e-06	7738	A	G	0.760794	ebi-a-GCST90027785
Abbreviation: number of single-nucleotide polymorphism (nSNP); beta(b);standard error(se);expected average frequency(eaf)	0.319997	0.0682303	2.73262e-06	7738	G	A	0.0939516	ebi-a-GCST90027782
Abbreviation: number of single-nucleotide polymorphism (nSNP); beta(b);standard error(se);expected average frequency(eaf)	-0.32208	0.071939	7.56519e-06	7738	T	C	0.0855867	ebi-a-GCST90027782
Abbreviation: number of single-nucleotide polymorphism (nSNP); beta(b);standard error(se);expected average frequency(eaf)	-0.318667	0.0708029	6.77096e-06	7738	G	T	0.105917	ebi-a-GCST90027782
Abbreviation: number of single-nucleotide polymorphism (nSNP); beta(b);standard error(se);expected average frequency(eaf)	0.408662	0.090122	5.77298e-06	7738	A	G	0.0528226	ebi-a-GCST90027782
Abbreviation: number of single-nucleotide polymorphism (nSNP); beta(b);standard error(se);expected average frequency(eaf)	0.20506	0.0446326	4.3398e-06	7738	T	C	0.307114	ebi-a-GCST90027782
Abbreviation: number of single-nucleotide polymorphism (nSNP); beta(b);standard error(se);expected average frequency(eaf)	0.195759	0.0420816	3.28882e-06	7738	A	G	0.454333	ebi-a-GCST90027782
Abbreviation: number of single-nucleotide polymorphism (nSNP); beta(b);standard error(se);expected average frequency(eaf)	0.325695	0.0734979	9.36419e-06	7738	C	G	0.0823956	ebi-a-GCST90027782
Abbreviation: number of single-nucleotide polymorphism (nSNP); beta(b);standard error(se);expected average frequency(eaf)	-0.17962	0.0401337	7.62132e-06	7738	T	C	0.455242	ebi-a-GCST90027782
Abbreviation: number of single-nucleotide polymorphism (nSNP); beta(b);standard error(se);expected average frequency(eaf)	-0.407555	0.0920671	9.56797e-06	7738	T	C	0.0504032	ebi-a-GCST90027782
Abbreviation: number of single-nucleotide polymorphism (nSNP); beta(b);standard error(se);expected average frequency(eaf)	0.199777	0.0436121	4.63276e-06	7738	A	G	0.349453	ebi-a-GCST90027782
Abbreviation: number of single-nucleotide polymorphism (nSNP); beta(b);standard error(se);expected average frequency(eaf)	-0.216494	0.0452388	1.70502e-06	7738	G	A	0.298145	ebi-a-GCST90027782
Abbreviation: number of single-nucleotide polymorphism (nSNP); beta(b);standard error(se);expected average frequency(eaf)	0.393284	0.0886952	9.24549e-06	7738	A	G	0.0508065	ebi-a-GCST90027782
Abbreviation: number of single-nucleotide polymorphism (nSNP); beta(b);standard error(se);expected average frequency(eaf)	-0.275378	0.0589864	3.03403e-06	7738	G	A	0.133226	ebi-a-GCST90027782
Abbreviation: number of single-nucleotide polymorphism (nSNP); beta(b);standard error(se);expected average frequency(eaf)	-0.201062	0.0446853	6.81099e-06	7738	C	G	0.377171	ebi-a-GCST90027782
Abbreviation: number of single-nucleotide polymorphism (nSNP); beta(b);standard error(se);expected average frequency(eaf)	-0.188661	0.0418046	6.39411e-06	7738	G	C	0.589194	ebi-a-GCST90027782
Abbreviation: number of single-nucleotide polymorphism (nSNP); beta(b);standard error(se);expected average frequency(eaf)	0.252978	0.0555355	5.23227e-06	7738	G	A	0.805669	ebi-a-GCST90027782
Abbreviation: number of single-nucleotide polymorphism (nSNP); beta(b);standard error(se);expected average frequency(eaf)	-0.354823	0.07614	3.16002e-06	7738	T	G	0.0607412	ebi-a-GCST90027783
Abbreviation: number of single-nucleotide polymorphism (nSNP); beta(b);standard error(se);expected average frequency(eaf)	-0.238809	0.0503807	2.13624e-06	7738	C	T	0.84059	ebi-a-GCST90027783
Abbreviation: number of single-nucleotide polymorphism (nSNP); beta(b);standard error(se);expected average frequency(eaf)	-0.208354	0.0455351	4.74679e-06	7738	G	T	0.237649	ebi-a-GCST90027783
Abbreviation: number of single-nucleotide polymorphism (nSNP); beta(b);standard error(se);expected average frequency(eaf)	-0.134691	0.0299956	7.10984e-06	7738	C	A	0.0858402	ebi-a-GCST90027780
Abbreviation: number of single-nucleotide polymorphism (nSNP); beta(b);standard error(se);expected average frequency(eaf)	-0.0882622	0.0187952	2.65314e-06	7738	C	T	0.265891	ebi-a-GCST90027780
Abbreviation: number of single-nucleotide polymorphism (nSNP); beta(b);standard error(se);expected average frequency(eaf)	-0.168088	0.0371934	6.20497e-06	7738	C	T	0.0544599	ebi-a-GCST90027780
Abbreviation: number of single-nucleotide polymorphism (nSNP); beta(b);standard error(se);expected average frequency(eaf)	0.115968	0.0241116	1.51224e-06	7738	A	G	0.134327	ebi-a-GCST90027780
Abbreviation: number of single-nucleotide polymorphism (nSNP); beta(b);standard error(se);expected average frequency(eaf)	-0.131509	0.029628	9.05086e-06	7738	C	T	0.101322	ebi-a-GCST90027780
Abbreviation: number of single-nucleotide polymorphism (nSNP); beta(b);standard error(se);expected average frequency(eaf)	0.12916	0.0289128	7.92392e-06	7738	A	G	0.0950225	ebi-a-GCST90027780
Abbreviation: number of single-nucleotide polymorphism (nSNP); beta(b);standard error(se);expected average frequency(eaf)	0.113549	0.0245784	3.8399e-06	7738	T	G	0.134128	ebi-a-GCST90027780
Abbreviation: number of single-nucleotide polymorphism (nSNP); beta(b);standard error(se);expected average frequency(eaf)	0.0948989	0.0210221	6.35463e-06	7738	G	A	0.209323	ebi-a-GCST90027780
Abbreviation: number of single-nucleotide polymorphism (nSNP); beta(b);standard error(se);expected average frequency(eaf)	0.0887528	0.0199667	8.78759e-06	7738	C	A	0.772554	ebi-a-GCST90027780
Abbreviation: number of single-nucleotide polymorphism (nSNP); beta(b);standard error(se);expected average frequency(eaf)	-0.0800937	0.0170429	2.60741e-06	7738	T	C	0.483784	ebi-a-GCST90027780
Abbreviation: number of single-nucleotide polymorphism (nSNP); beta(b);standard error(se);expected average frequency(eaf)	-0.102602	0.022689	6.12294e-06	7738	T	C	0.159404	ebi-a-GCST90027780
Abbreviation: number of single-nucleotide polymorphism (nSNP); beta(b);standard error(se);expected average frequency(eaf)	0.13124	0.0291578	6.76223e-06	7738	T	A	0.55517	ebi-a-GCST90027781
Abbreviation: number of single-nucleotide polymorphism (nSNP); beta(b);standard error(se);expected average frequency(eaf)	-0.189732	0.0412005	4.12297e-06	7738	T	C	0.123737	ebi-a-GCST90027781
Abbreviation: number of single-nucleotide polymorphism (nSNP); beta(b);standard error(se);expected average frequency(eaf)	0.124676	0.0280645	8.89242e-06	7738	G	C	0.319025	ebi-a-GCST90027781
Abbreviation: number of single-nucleotide polymorphism (nSNP); beta(b);standard error(se);expected average frequency(eaf)	0.193309	0.0340527	1.37268e-08	7738	T	C	0.826147	ebi-a-GCST90027781
Abbreviation: number of single-nucleotide polymorphism (nSNP); beta(b);standard error(se);expected average frequency(eaf)	-0.187095	0.0422432	9.46695e-06	7738	T	C	0.111584	ebi-a-GCST90027781
Abbreviation: number of single-nucleotide polymorphism (nSNP); beta(b);standard error(se);expected average frequency(eaf)	-0.279033	0.0598337	3.10907e-06	7738	G	A	0.0508214	ebi-a-GCST90027781
Abbreviation: number of single-nucleotide polymorphism (nSNP); beta(b);standard error(se);expected average frequency(eaf)	0.139351	0.0287564	1.26029e-06	7738	A	G	0.309212	ebi-a-GCST90027781
Abbreviation: number of single-nucleotide polymorphism (nSNP); beta(b);standard error(se);expected average frequency(eaf)	0.241135	0.0538235	7.46071e-06	7738	C	G	0.0602341	ebi-a-GCST90027781
Abbreviation: number of single-nucleotide polymorphism (nSNP); beta(b);standard error(se);expected average frequency(eaf)	0.161176	0.0361661	8.32952e-06	7738	T	C	0.15151	ebi-a-GCST90027781
Abbreviation: number of single-nucleotide polymorphism (nSNP); beta(b);standard error(se);expected average frequency(eaf)	0.119481	0.0262257	5.21627e-06	7738	T	C	0.488401	ebi-a-GCST90027781
Abbreviation: number of single-nucleotide polymorphism (nSNP); beta(b);standard error(se);expected average frequency(eaf)	0.3004	0.0677435	9.234e-06	7738	A	C	0.0523215	ebi-a-GCST90027781
Abbreviation: number of single-nucleotide polymorphism (nSNP); beta(b);standard error(se);expected average frequency(eaf)	-0.146211	0.0323458	6.17632e-06	7738	A	C	0.209161	ebi-a-GCST90027781
Abbreviation: number of single-nucleotide polymorphism (nSNP); beta(b);standard error(se);expected average frequency(eaf)	-0.166716	0.0370242	6.70363e-06	7738	T	C	0.0514353	ebi-a-GCST90027778
Abbreviation: number of single-nucleotide polymorphism (nSNP); beta(b);standard error(se);expected average frequency(eaf)	-0.0834013	0.0188709	9.8894e-06	7738	G	A	0.693191	ebi-a-GCST90027778
Abbreviation: number of single-nucleotide polymorphism (nSNP); beta(b);standard error(se);expected average frequency(eaf)	-0.0933371	0.0210221	8.99788e-06	7738	G	A	0.403079	ebi-a-GCST90027778
Abbreviation: number of single-nucleotide polymorphism (nSNP); beta(b);standard error(se);expected average frequency(eaf)	0.112555	0.0250319	6.90924e-06	7738	G	C	0.879288	ebi-a-GCST90027778
Abbreviation: number of single-nucleotide polymorphism (nSNP); beta(b);standard error(se);expected average frequency(eaf)	-0.077173	0.0163185	2.25419e-06	7738	T	C	0.560013	ebi-a-GCST90027778
Abbreviation: number of single-nucleotide polymorphism (nSNP); beta(b);standard error(se);expected average frequency(eaf)	-0.077538	0.0171743	6.33841e-06	7738	C	T	0.658809	ebi-a-GCST90027778
Abbreviation: number of single-nucleotide polymorphism (nSNP); beta(b);standard error(se);expected average frequency(eaf)	-0.102709	0.0228548	6.98972e-06	7738	A	G	0.149407	ebi-a-GCST90027778
Abbreviation: number of single-nucleotide polymorphism (nSNP); beta(b);standard error(se);expected average frequency(eaf)	-0.0878362	0.0188258	3.07503e-06	7738	T	C	0.338139	ebi-a-GCST90027779
Abbreviation: number of single-nucleotide polymorphism (nSNP); beta(b);standard error(se);expected average frequency(eaf)	-0.0999442	0.0222453	7.02813e-06	7738	A	G	0.20771	ebi-a-GCST90027779
Abbreviation: number of single-nucleotide polymorphism (nSNP); beta(b);standard error(se);expected average frequency(eaf)	0.137914	0.0311773	9.7089e-06	7738	A	G	0.0885402	ebi-a-GCST90027779
Abbreviation: number of single-nucleotide polymorphism (nSNP); beta(b);standard error(se);expected average frequency(eaf)	-0.12505	0.028126	8.74561e-06	7738	T	G	0.882034	ebi-a-GCST90027779
Abbreviation: number of single-nucleotide polymorphism (nSNP); beta(b);standard error(se);expected average frequency(eaf)	0.0939735	0.0210477	8.01475e-06	7738	T	C	0.233758	ebi-a-GCST90027779
Abbreviation: number of single-nucleotide polymorphism (nSNP); beta(b);standard error(se);expected average frequency(eaf)	-0.0860419	0.0178153	1.36767e-06	7738	T	C	0.595764	ebi-a-GCST90027779
Abbreviation: number of single-nucleotide polymorphism (nSNP); beta(b);standard error(se);expected average frequency(eaf)	0.141409	0.029828	2.12848e-06	7738	G	A	0.0982975	ebi-a-GCST90027779
Abbreviation: number of single-nucleotide polymorphism (nSNP); beta(b);standard error(se);expected average frequency(eaf)	0.17014	0.0376019	6.04589e-06	7738	A	G	0.0624043	ebi-a-GCST90027779
Abbreviation: number of single-nucleotide polymorphism (nSNP); beta(b);standard error(se);expected average frequency(eaf)	0.103765	0.0230625	6.81773e-06	7738	C	G	0.180697	ebi-a-GCST90027779
Abbreviation: number of single-nucleotide polymorphism (nSNP); beta(b);standard error(se);expected average frequency(eaf)	-0.09121	0.0186142	9.58208e-07	7738	C	T	0.572076	ebi-a-GCST90027779
Abbreviation: number of single-nucleotide polymorphism (nSNP); beta(b);standard error(se);expected average frequency(eaf)	-0.110537	0.0250167	9.93757e-06	7738	T	C	0.193602	ebi-a-GCST90027779
Abbreviation: number of single-nucleotide polymorphism (nSNP); beta(b);standard error(se);expected average frequency(eaf)	0.0903404	0.0195139	3.66488e-06	7738	T	G	0.319755	ebi-a-GCST90027779
Abbreviation: number of single-nucleotide polymorphism (nSNP); beta(b);standard error(se);expected average frequency(eaf)	-0.112772	0.0241344	2.97324e-06	7738	A	G	0.21357	ebi-a-GCST90027776
Abbreviation: number of single-nucleotide polymorphism (nSNP); beta(b);standard error(se);expected average frequency(eaf)	0.110108	0.0239182	4.15365e-06	7738	G	A	0.290423	ebi-a-GCST90027776
Abbreviation: number of single-nucleotide polymorphism (nSNP); beta(b);standard error(se);expected average frequency(eaf)	-0.09041	0.019464	3.40095e-06	7738	G	A	0.429872	ebi-a-GCST90027776
Abbreviation: number of single-nucleotide polymorphism (nSNP); beta(b);standard error(se);expected average frequency(eaf)	0.162776	0.0344181	2.25237e-06	7738	T	C	0.0882641	ebi-a-GCST90027776
Abbreviation: number of single-nucleotide polymorphism (nSNP); beta(b);standard error(se);expected average frequency(eaf)	0.113209	0.0221762	3.30819e-07	7738	T	C	0.252514	ebi-a-GCST90027776
Abbreviation: number of single-nucleotide polymorphism (nSNP); beta(b);standard error(se);expected average frequency(eaf)	-0.134288	0.0252357	1.02998e-07	7738	C	G	0.237693	ebi-a-GCST90027776
Abbreviation: number of single-nucleotide polymorphism (nSNP); beta(b);standard error(se);expected average frequency(eaf)	0.121838	0.0248805	9.73397e-07	7738	A	G	0.183824	ebi-a-GCST90027776
Abbreviation: number of single-nucleotide polymorphism (nSNP); beta(b);standard error(se);expected average frequency(eaf)	0.126348	0.028377	8.48829e-06	7738	A	C	0.138334	ebi-a-GCST90027776
Abbreviation: number of single-nucleotide polymorphism (nSNP); beta(b);standard error(se);expected average frequency(eaf)	0.119161	0.0253637	2.62597e-06	7738	A	T	0.179269	ebi-a-GCST90027776
Abbreviation: number of single-nucleotide polymorphism (nSNP); beta(b);standard error(se);expected average frequency(eaf)	0.174315	0.0390392	8.00166e-06	7738	G	A	0.0654922	ebi-a-GCST90027776
Abbreviation: number of single-nucleotide polymorphism (nSNP); beta(b);standard error(se);expected average frequency(eaf)	0.113499	0.023611	1.53176e-06	7738	G	A	0.753944	ebi-a-GCST90027776
Abbreviation: number of single-nucleotide polymorphism (nSNP); beta(b);standard error(se);expected average frequency(eaf)	-0.0988055	0.0215084	4.35231e-06	7738	G	A	0.296311	ebi-a-GCST90027776
Abbreviation: number of single-nucleotide polymorphism (nSNP); beta(b);standard error(se);expected average frequency(eaf)	0.11056	0.0246844	7.50188e-06	7738	C	A	0.12708	ebi-a-GCST90027777
Abbreviation: number of single-nucleotide polymorphism (nSNP); beta(b);standard error(se);expected average frequency(eaf)	0.0881322	0.017565	5.23492e-07	7738	C	T	0.333402	ebi-a-GCST90027777
Abbreviation: number of single-nucleotide polymorphism (nSNP); beta(b);standard error(se);expected average frequency(eaf)	-0.0757035	0.0170995	9.54443e-06	7738	T	C	0.420306	ebi-a-GCST90027777
Abbreviation: number of single-nucleotide polymorphism (nSNP); beta(b);standard error(se);expected average frequency(eaf)	-0.0949791	0.0208872	5.43538e-06	7738	G	C	0.203016	ebi-a-GCST90027777
Abbreviation: number of single-nucleotide polymorphism (nSNP); beta(b);standard error(se);expected average frequency(eaf)	-0.0967085	0.0196558	8.65028e-07	7738	T	C	0.244794	ebi-a-GCST90027777
Abbreviation: number of single-nucleotide polymorphism (nSNP); beta(b);standard error(se);expected average frequency(eaf)	-0.0978269	0.0217625	6.9504e-06	7738	G	T	0.173448	ebi-a-GCST90027777
Abbreviation: number of single-nucleotide polymorphism (nSNP); beta(b);standard error(se);expected average frequency(eaf)	-0.0730403	0.0164339	8.80988e-06	7738	T	C	0.483236	ebi-a-GCST90027777
Abbreviation: number of single-nucleotide polymorphism (nSNP); beta(b);standard error(se);expected average frequency(eaf)	-0.145622	0.0326046	7.95866e-06	7738	A	G	0.0789775	ebi-a-GCST90027777
Abbreviation: number of single-nucleotide polymorphism (nSNP); beta(b);standard error(se);expected average frequency(eaf)	-0.167427	0.0376791	8.85014e-06	7738	G	A	0.935626	ebi-a-GCST90027774
Abbreviation: number of single-nucleotide polymorphism (nSNP); beta(b);standard error(se);expected average frequency(eaf)	-0.155553	0.0341678	5.29846e-06	7738	A	T	0.100574	ebi-a-GCST90027774
Abbreviation: number of single-nucleotide polymorphism (nSNP); beta(b);standard error(se);expected average frequency(eaf)	-0.0931547	0.019803	2.55018e-06	7738	T	C	0.459629	ebi-a-GCST90027774
Abbreviation: number of single-nucleotide polymorphism (nSNP); beta(b);standard error(se);expected average frequency(eaf)	0.0964986	0.0206581	2.99399e-06	7738	T	G	0.718361	ebi-a-GCST90027774
Abbreviation: number of single-nucleotide polymorphism (nSNP); beta(b);standard error(se);expected average frequency(eaf)	0.138723	0.029459	2.48891e-06	7738	C	G	0.114452	ebi-a-GCST90027774
Abbreviation: number of single-nucleotide polymorphism (nSNP); beta(b);standard error(se);expected average frequency(eaf)	0.121321	0.0269851	6.92963e-06	7738	G	A	0.130522	ebi-a-GCST90027774
Abbreviation: number of single-nucleotide polymorphism (nSNP); beta(b);standard error(se);expected average frequency(eaf)	-0.0884542	0.0198105	8.00608e-06	7738	A	G	0.363422	ebi-a-GCST90027774
Abbreviation: number of single-nucleotide polymorphism (nSNP); beta(b);standard error(se);expected average frequency(eaf)	-0.0870117	0.0193783	7.11672e-06	7738	T	C	0.341935	ebi-a-GCST90027774
Abbreviation: number of single-nucleotide polymorphism (nSNP); beta(b);standard error(se);expected average frequency(eaf)	-0.114611	0.025178	5.31312e-06	7738	G	A	0.188886	ebi-a-GCST90027774
Abbreviation: number of single-nucleotide polymorphism (nSNP); beta(b);standard error(se);expected average frequency(eaf)	-0.0847702	0.0191442	9.51152e-06	7738	A	G	0.442716	ebi-a-GCST90027774
Abbreviation: number of single-nucleotide polymorphism (nSNP); beta(b);standard error(se);expected average frequency(eaf)	0.157054	0.0339477	3.72169e-06	7738	T	C	0.0830449	ebi-a-GCST90027774
Abbreviation: number of single-nucleotide polymorphism (nSNP); beta(b);standard error(se);expected average frequency(eaf)	-0.158693	0.0352357	6.67621e-06	7738	T	A	0.0862231	ebi-a-GCST90027774
Abbreviation: number of single-nucleotide polymorphism (nSNP); beta(b);standard error(se);expected average frequency(eaf)	0.0822546	0.0185732	9.48178e-06	7738	A	G	0.509002	ebi-a-GCST90027774
Abbreviation: number of single-nucleotide polymorphism (nSNP); beta(b);standard error(se);expected average frequency(eaf)	0.0949466	0.0200351	2.14768e-06	7738	A	T	0.516688	ebi-a-GCST90027774
Abbreviation: number of single-nucleotide polymorphism (nSNP); beta(b);standard error(se);expected average frequency(eaf)	-0.108937	0.0236079	3.94158e-06	7738	T	C	0.158462	ebi-a-GCST90027775
Abbreviation: number of single-nucleotide polymorphism (nSNP); beta(b);standard error(se);expected average frequency(eaf)	0.0878396	0.0197668	8.83853e-06	7738	T	C	0.280027	ebi-a-GCST90027775
Abbreviation: number of single-nucleotide polymorphism (nSNP); beta(b);standard error(se);expected average frequency(eaf)	-0.117157	0.026068	6.98056e-06	7738	A	G	0.12546	ebi-a-GCST90027775
Abbreviation: number of single-nucleotide polymorphism (nSNP); beta(b);standard error(se);expected average frequency(eaf)	0.112476	0.0238178	2.33136e-06	7738	A	G	0.170872	ebi-a-GCST90027775
Abbreviation: number of single-nucleotide polymorphism (nSNP); beta(b);standard error(se);expected average frequency(eaf)	0.119297	0.0262192	5.36476e-06	7738	G	A	0.138057	ebi-a-GCST90027775
Abbreviation: number of single-nucleotide polymorphism (nSNP); beta(b);standard error(se);expected average frequency(eaf)	0.0813715	0.0171055	1.96454e-06	7738	T	C	0.442907	ebi-a-GCST90027775
Abbreviation: number of single-nucleotide polymorphism (nSNP); beta(b);standard error(se);expected average frequency(eaf)	-0.0956743	0.0206046	3.42799e-06	7738	G	T	0.770098	ebi-a-GCST90027775
Abbreviation: number of single-nucleotide polymorphism (nSNP); beta(b);standard error(se);expected average frequency(eaf)	0.14335	0.0323427	9.32653e-06	7738	G	A	0.0754167	ebi-a-GCST90027775
Abbreviation: number of single-nucleotide polymorphism (nSNP); beta(b);standard error(se);expected average frequency(eaf)	0.088168	0.0178406	7.73339e-07	7738	C	G	0.533488	ebi-a-GCST90027775
Abbreviation: number of single-nucleotide polymorphism (nSNP); beta(b);standard error(se);expected average frequency(eaf)	-0.159958	0.0356824	7.3658e-06	7738	T	G	0.0667949	ebi-a-GCST90027775
Abbreviation: number of single-nucleotide polymorphism (nSNP); beta(b);standard error(se);expected average frequency(eaf)	-0.156632	0.0329211	1.95722e-06	7738	T	G	0.858175	ebi-a-GCST90027772
Abbreviation: number of single-nucleotide polymorphism (nSNP); beta(b);standard error(se);expected average frequency(eaf)	0.114394	0.0255503	7.56293e-06	7738	C	G	0.264503	ebi-a-GCST90027772
Abbreviation: number of single-nucleotide polymorphism (nSNP); beta(b);standard error(se);expected average frequency(eaf)	0.108741	0.0246128	9.95956e-06	7738	T	C	0.286213	ebi-a-GCST90027772
Abbreviation: number of single-nucleotide polymorphism (nSNP); beta(b);standard error(se);expected average frequency(eaf)	0.109297	0.0241709	6.12957e-06	7738	G	A	0.578874	ebi-a-GCST90027772
Abbreviation: number of single-nucleotide polymorphism (nSNP); beta(b);standard error(se);expected average frequency(eaf)	0.120795	0.0260739	3.60753e-06	7738	T	G	0.752057	ebi-a-GCST90027772
Abbreviation: number of single-nucleotide polymorphism (nSNP); beta(b);standard error(se);expected average frequency(eaf)	0.106861	0.0234094	4.99735e-06	7738	A	G	0.614719	ebi-a-GCST90027772
Abbreviation: number of single-nucleotide polymorphism (nSNP); beta(b);standard error(se);expected average frequency(eaf)	0.112149	0.0222536	4.66573e-07	7738	A	T	0.527096	ebi-a-GCST90027772
Abbreviation: number of single-nucleotide polymorphism (nSNP); beta(b);standard error(se);expected average frequency(eaf)	0.140115	0.0307585	5.23046e-06	7738	A	T	0.841389	ebi-a-GCST90027772
Abbreviation: number of single-nucleotide polymorphism (nSNP); beta(b);standard error(se);expected average frequency(eaf)	0.109243	0.0235722	3.57973e-06	7738	C	T	0.429707	ebi-a-GCST90027772
Abbreviation: number of single-nucleotide polymorphism (nSNP); beta(b);standard error(se);expected average frequency(eaf)	0.0995816	0.0224842	9.46935e-06	7738	A	G	0.555549	ebi-a-GCST90027772
Abbreviation: number of single-nucleotide polymorphism (nSNP); beta(b);standard error(se);expected average frequency(eaf)	0.194644	0.0436384	8.18163e-06	7738	C	T	0.11936	ebi-a-GCST90027773
Abbreviation: number of single-nucleotide polymorphism (nSNP); beta(b);standard error(se);expected average frequency(eaf)	-0.175102	0.0365445	1.65554e-06	7738	A	G	0.179781	ebi-a-GCST90027773
Abbreviation: number of single-nucleotide polymorphism (nSNP); beta(b);standard error(se);expected average frequency(eaf)	-0.17446	0.0377058	3.71219e-06	7738	T	C	0.836234	ebi-a-GCST90027773
Abbreviation: number of single-nucleotide polymorphism (nSNP); beta(b);standard error(se);expected average frequency(eaf)	-0.138415	0.0313039	9.79467e-06	7738	T	G	0.273651	ebi-a-GCST90027773
Abbreviation: number of single-nucleotide polymorphism (nSNP); beta(b);standard error(se);expected average frequency(eaf)	0.182133	0.0397743	4.66853e-06	7738	A	G	0.160668	ebi-a-GCST90027773
Abbreviation: number of single-nucleotide polymorphism (nSNP); beta(b);standard error(se);expected average frequency(eaf)	0.127487	0.028503	7.72111e-06	7738	T	C	0.470452	ebi-a-GCST90027773
Abbreviation: number of single-nucleotide polymorphism (nSNP); beta(b);standard error(se);expected average frequency(eaf)	-0.267528	0.0584491	4.71433e-06	7738	C	T	0.937106	ebi-a-GCST90027773
Abbreviation: number of single-nucleotide polymorphism (nSNP); beta(b);standard error(se);expected average frequency(eaf)	-0.152845	0.0318161	1.55518e-06	7738	A	G	0.254885	ebi-a-GCST90027773
Abbreviation: number of single-nucleotide polymorphism (nSNP); beta(b);standard error(se);expected average frequency(eaf)	-0.282918	0.0600299	2.44157e-06	7738	A	C	0.942274	ebi-a-GCST90027773
Abbreviation: number of single-nucleotide polymorphism (nSNP); beta(b);standard error(se);expected average frequency(eaf)	0.162031	0.0354396	4.83025e-06	7738	T	C	0.762608	ebi-a-GCST90027773
Abbreviation: number of single-nucleotide polymorphism (nSNP); beta(b);standard error(se);expected average frequency(eaf)	-0.211992	0.0473853	7.68422e-06	7738	G	T	0.109091	ebi-a-GCST90027773
Abbreviation: number of single-nucleotide polymorphism (nSNP); beta(b);standard error(se);expected average frequency(eaf)	0.145854	0.0316024	3.92555e-06	7738	G	A	0.159331	ebi-a-GCST90027770
Abbreviation: number of single-nucleotide polymorphism (nSNP); beta(b);standard error(se);expected average frequency(eaf)	0.12447	0.0268435	3.5368e-06	7738	T	A	0.24215	ebi-a-GCST90027770
Abbreviation: number of single-nucleotide polymorphism (nSNP); beta(b);standard error(se);expected average frequency(eaf)	-0.111505	0.0249869	8.09953e-06	7738	C	T	0.596969	ebi-a-GCST90027770
Abbreviation: number of single-nucleotide polymorphism (nSNP); beta(b);standard error(se);expected average frequency(eaf)	0.108871	0.0231234	2.49845e-06	7738	G	A	0.429621	ebi-a-GCST90027770
Abbreviation: number of single-nucleotide polymorphism (nSNP); beta(b);standard error(se);expected average frequency(eaf)	-0.150144	0.0318987	2.5149e-06	7738	C	T	0.150276	ebi-a-GCST90027770
Abbreviation: number of single-nucleotide polymorphism (nSNP); beta(b);standard error(se);expected average frequency(eaf)	0.141678	0.0318804	8.82816e-06	7738	G	C	0.843436	ebi-a-GCST90027770
Abbreviation: number of single-nucleotide polymorphism (nSNP); beta(b);standard error(se);expected average frequency(eaf)	-0.166807	0.0317329	1.46754e-07	7738	T	C	0.160398	ebi-a-GCST90027770
Abbreviation: number of single-nucleotide polymorphism (nSNP); beta(b);standard error(se);expected average frequency(eaf)	0.108843	0.0235487	3.80032e-06	7738	C	T	0.584513	ebi-a-GCST90027770
Abbreviation: number of single-nucleotide polymorphism (nSNP); beta(b);standard error(se);expected average frequency(eaf)	0.15142	0.033392	5.77072e-06	7738	G	A	0.824477	ebi-a-GCST90027771
Abbreviation: number of single-nucleotide polymorphism (nSNP); beta(b);standard error(se);expected average frequency(eaf)	0.111297	0.0249482	8.1538e-06	7738	T	C	0.385846	ebi-a-GCST90027771
Abbreviation: number of single-nucleotide polymorphism (nSNP); beta(b);standard error(se);expected average frequency(eaf)	0.200395	0.0452748	9.59069e-06	7738	T	C	0.0795312	ebi-a-GCST90027771
Abbreviation: number of single-nucleotide polymorphism (nSNP); beta(b);standard error(se);expected average frequency(eaf)	0.117013	0.0262963	8.59568e-06	7738	G	T	0.320759	ebi-a-GCST90027771
Abbreviation: number of single-nucleotide polymorphism (nSNP); beta(b);standard error(se);expected average frequency(eaf)	-0.16846	0.0323433	1.90362e-07	7738	G	A	0.844498	ebi-a-GCST90027771
Abbreviation: number of single-nucleotide polymorphism (nSNP); beta(b);standard error(se);expected average frequency(eaf)	0.119616	0.0257131	3.28806e-06	7738	A	G	0.313637	ebi-a-GCST90027771
Abbreviation: number of single-nucleotide polymorphism (nSNP); beta(b);standard error(se);expected average frequency(eaf)	-0.15346	0.0344169	8.24005e-06	7738	C	A	0.144878	ebi-a-GCST90027771
Abbreviation: number of single-nucleotide polymorphism (nSNP); beta(b);standard error(se);expected average frequency(eaf)	-0.227444	0.0488069	3.16097e-06	7738	A	G	0.0676608	ebi-a-GCST90027771
Abbreviation: number of single-nucleotide polymorphism (nSNP); beta(b);standard error(se);expected average frequency(eaf)	-0.113861	0.0252374	6.43428e-06	7738	G	T	0.646438	ebi-a-GCST90027771
Abbreviation: number of single-nucleotide polymorphism (nSNP); beta(b);standard error(se);expected average frequency(eaf)	-0.213224	0.0464187	4.35883e-06	7738	G	A	0.0727698	ebi-a-GCST90027771
Abbreviation: number of single-nucleotide polymorphism (nSNP); beta(b);standard error(se);expected average frequency(eaf)	0.182505	0.0361045	4.30566e-07	7738	A	G	0.128637	ebi-a-GCST90027771
Abbreviation: number of single-nucleotide polymorphism (nSNP); beta(b);standard error(se);expected average frequency(eaf)	0.170615	0.0374643	5.26151e-06	7738	G	C	0.123836	ebi-a-GCST90027771
Abbreviation: number of single-nucleotide polymorphism (nSNP); beta(b);standard error(se);expected average frequency(eaf)	0.174909	0.0351324	6.4059e-07	7738	C	T	0.141355	ebi-a-GCST90027771
Abbreviation: number of single-nucleotide polymorphism (nSNP); beta(b);standard error(se);expected average frequency(eaf)	-0.304541	0.0665955	4.80784e-06	7738	T	G	0.0844595	ebi-a-GCST90027768
Abbreviation: number of single-nucleotide polymorphism (nSNP); beta(b);standard error(se);expected average frequency(eaf)	-0.261356	0.050743	2.59687e-07	7738	T	C	0.169808	ebi-a-GCST90027768
Abbreviation: number of single-nucleotide polymorphism (nSNP); beta(b);standard error(se);expected average frequency(eaf)	0.297944	0.0639105	3.13314e-06	7738	T	C	0.092553	ebi-a-GCST90027768
Abbreviation: number of single-nucleotide polymorphism (nSNP); beta(b);standard error(se);expected average frequency(eaf)	0.211231	0.042932	8.64928e-07	7738	T	C	0.239085	ebi-a-GCST90027768
Abbreviation: number of single-nucleotide polymorphism (nSNP); beta(b);standard error(se);expected average frequency(eaf)	-0.170235	0.0366008	3.30111e-06	7738	C	T	0.445607	ebi-a-GCST90027768
Abbreviation: number of single-nucleotide polymorphism (nSNP); beta(b);standard error(se);expected average frequency(eaf)	-0.272144	0.0601463	6.04825e-06	7738	T	C	0.108492	ebi-a-GCST90027768
Abbreviation: number of single-nucleotide polymorphism (nSNP); beta(b);standard error(se);expected average frequency(eaf)	-0.278934	0.0613959	5.54064e-06	7738	T	C	0.109895	ebi-a-GCST90027768
Abbreviation: number of single-nucleotide polymorphism (nSNP); beta(b);standard error(se);expected average frequency(eaf)	-0.287556	0.0642764	7.68617e-06	7738	T	C	0.0924841	ebi-a-GCST90027768
Abbreviation: number of single-nucleotide polymorphism (nSNP); beta(b);standard error(se);expected average frequency(eaf)	-0.203089	0.0459139	9.72277e-06	7738	A	G	0.197635	ebi-a-GCST90027768
Abbreviation: number of single-nucleotide polymorphism (nSNP); beta(b);standard error(se);expected average frequency(eaf)	-0.111275	0.0241536	4.08583e-06	7738	C	A	0.186049	ebi-a-GCST90027769
Abbreviation: number of single-nucleotide polymorphism (nSNP); beta(b);standard error(se);expected average frequency(eaf)	0.0825402	0.0183823	7.11574e-06	7738	T	C	0.454162	ebi-a-GCST90027769
Abbreviation: number of single-nucleotide polymorphism (nSNP); beta(b);standard error(se);expected average frequency(eaf)	-0.0876039	0.0183017	1.69594e-06	7738	C	G	0.578673	ebi-a-GCST90027769
Abbreviation: number of single-nucleotide polymorphism (nSNP); beta(b);standard error(se);expected average frequency(eaf)	0.089625	0.0198436	6.28492e-06	7738	A	G	0.623602	ebi-a-GCST90027769
Abbreviation: number of single-nucleotide polymorphism (nSNP); beta(b);standard error(se);expected average frequency(eaf)	0.199748	0.0409473	1.07071e-06	7738	T	G	0.0540512	ebi-a-GCST90027769
Abbreviation: number of single-nucleotide polymorphism (nSNP); beta(b);standard error(se);expected average frequency(eaf)	0.141557	0.0307803	4.2461e-06	7738	A	G	0.105188	ebi-a-GCST90027769
Abbreviation: number of single-nucleotide polymorphism (nSNP); beta(b);standard error(se);expected average frequency(eaf)	0.109025	0.0228223	1.7782e-06	7738	A	G	0.776162	ebi-a-GCST90027769
Abbreviation: number of single-nucleotide polymorphism (nSNP); beta(b);standard error(se);expected average frequency(eaf)	0.171144	0.0335108	3.27107e-07	7738	T	C	0.0856528	ebi-a-GCST90027769
Abbreviation: number of single-nucleotide polymorphism (nSNP); beta(b);standard error(se);expected average frequency(eaf)	0.218192	0.0457119	1.81326e-06	7738	A	G	0.0950615	ebi-a-GCST90027769
Abbreviation: number of single-nucleotide polymorphism (nSNP); beta(b);standard error(se);expected average frequency(eaf)	-0.0827271	0.0185553	8.25658e-06	7738	G	T	0.57415	ebi-a-GCST90027766
Abbreviation: number of single-nucleotide polymorphism (nSNP); beta(b);standard error(se);expected average frequency(eaf)	-0.216031	0.0401629	7.4948e-08	7738	T	C	0.0539575	ebi-a-GCST90027766
Abbreviation: number of single-nucleotide polymorphism (nSNP); beta(b);standard error(se);expected average frequency(eaf)	0.0862921	0.0183785	2.66262e-06	7738	G	A	0.505281	ebi-a-GCST90027766
Abbreviation: number of single-nucleotide polymorphism (nSNP); beta(b);standard error(se);expected average frequency(eaf)	-0.0869376	0.0192049	5.98715e-06	7738	C	T	0.371978	ebi-a-GCST90027766
Abbreviation: number of single-nucleotide polymorphism (nSNP); beta(b);standard error(se);expected average frequency(eaf)	0.09487	0.0208954	5.61888e-06	7738	C	T	0.25714	ebi-a-GCST90027766
Abbreviation: number of single-nucleotide polymorphism (nSNP); beta(b);standard error(se);expected average frequency(eaf)	0.10494	0.0220496	1.94294e-06	7738	T	C	0.21672	ebi-a-GCST90027766
Abbreviation: number of single-nucleotide polymorphism (nSNP); beta(b);standard error(se);expected average frequency(eaf)	-0.0868403	0.0191875	6.01478e-06	7738	C	T	0.660589	ebi-a-GCST90027766
Abbreviation: number of single-nucleotide polymorphism (nSNP); beta(b);standard error(se);expected average frequency(eaf)	-0.187154	0.0388118	1.42059e-06	7738	G	C	0.0602122	ebi-a-GCST90027766
Abbreviation: number of single-nucleotide polymorphism (nSNP); beta(b);standard error(se);expected average frequency(eaf)	-0.0823059	0.0183647	7.40355e-06	7738	G	A	0.593815	ebi-a-GCST90027766
Abbreviation: number of single-nucleotide polymorphism (nSNP); beta(b);standard error(se);expected average frequency(eaf)	0.219779	0.0430468	3.29784e-07	7738	T	C	0.268075	ebi-a-GCST90027767
Abbreviation: number of single-nucleotide polymorphism (nSNP); beta(b);standard error(se);expected average frequency(eaf)	-0.2545	0.0570862	8.26647e-06	7738	T	C	0.11152	ebi-a-GCST90027767
Abbreviation: number of single-nucleotide polymorphism (nSNP); beta(b);standard error(se);expected average frequency(eaf)	0.181674	0.0397493	4.86609e-06	7738	G	A	0.732202	ebi-a-GCST90027767
Abbreviation: number of single-nucleotide polymorphism (nSNP); beta(b);standard error(se);expected average frequency(eaf)	0.174374	0.0387882	6.93969e-06	7738	C	A	0.675078	ebi-a-GCST90027767
Abbreviation: number of single-nucleotide polymorphism (nSNP); beta(b);standard error(se);expected average frequency(eaf)	0.175621	0.0380297	3.87454e-06	7738	A	T	0.284176	ebi-a-GCST90027767
Abbreviation: number of single-nucleotide polymorphism (nSNP); beta(b);standard error(se);expected average frequency(eaf)	-0.175377	0.0389933	6.87148e-06	7738	A	G	0.324977	ebi-a-GCST90027767
Abbreviation: number of single-nucleotide polymorphism (nSNP); beta(b);standard error(se);expected average frequency(eaf)	-0.242375	0.0533469	5.53605e-06	7738	G	A	0.130169	ebi-a-GCST90027767
Abbreviation: number of single-nucleotide polymorphism (nSNP); beta(b);standard error(se);expected average frequency(eaf)	0.196849	0.0415042	2.10717e-06	7738	A	G	0.0856002	ebi-a-GCST90027764
Abbreviation: number of single-nucleotide polymorphism (nSNP); beta(b);standard error(se);expected average frequency(eaf)	-0.139492	0.0305328	4.90998e-06	7738	T	C	0.174616	ebi-a-GCST90027764
Abbreviation: number of single-nucleotide polymorphism (nSNP); beta(b);standard error(se);expected average frequency(eaf)	-0.122603	0.024144	3.81435e-07	7738	T	G	0.651908	ebi-a-GCST90027764
Abbreviation: number of single-nucleotide polymorphism (nSNP); beta(b);standard error(se);expected average frequency(eaf)	-0.134792	0.0289918	3.33027e-06	7738	A	G	0.202817	ebi-a-GCST90027764
Abbreviation: number of single-nucleotide polymorphism (nSNP); beta(b);standard error(se);expected average frequency(eaf)	0.171836	0.0334913	2.88556e-07	7738	G	A	0.146863	ebi-a-GCST90027764
Abbreviation: number of single-nucleotide polymorphism (nSNP); beta(b);standard error(se);expected average frequency(eaf)	-0.125506	0.0237135	1.20587e-07	7738	C	T	0.445343	ebi-a-GCST90027764
Abbreviation: number of single-nucleotide polymorphism (nSNP); beta(b);standard error(se);expected average frequency(eaf)	0.113367	0.0244873	3.66294e-06	7738	A	C	0.373021	ebi-a-GCST90027764
Abbreviation: number of single-nucleotide polymorphism (nSNP); beta(b);standard error(se);expected average frequency(eaf)	0.109896	0.0208761	1.40812e-07	7738	G	A	0.289539	ebi-a-GCST90027765
Abbreviation: number of single-nucleotide polymorphism (nSNP); beta(b);standard error(se);expected average frequency(eaf)	0.0862234	0.0189004	5.06746e-06	7738	A	G	0.525855	ebi-a-GCST90027765
Abbreviation: number of single-nucleotide polymorphism (nSNP); beta(b);standard error(se);expected average frequency(eaf)	-0.103454	0.0234163	9.96047e-06	7738	C	T	0.183291	ebi-a-GCST90027765
Abbreviation: number of single-nucleotide polymorphism (nSNP); beta(b);standard error(se);expected average frequency(eaf)	-0.187932	0.0419932	7.63045e-06	7738	A	G	0.0558398	ebi-a-GCST90027765
Abbreviation: number of single-nucleotide polymorphism (nSNP); beta(b);standard error(se);expected average frequency(eaf)	0.0851714	0.0187403	5.49819e-06	7738	C	T	0.514788	ebi-a-GCST90027765
Abbreviation: number of single-nucleotide polymorphism (nSNP); beta(b);standard error(se);expected average frequency(eaf)	0.130826	0.0292709	7.84133e-06	7738	C	A	0.11191	ebi-a-GCST90027765
Abbreviation: number of single-nucleotide polymorphism (nSNP); beta(b);standard error(se);expected average frequency(eaf)	-0.0842361	0.0187999	7.44081e-06	7738	C	T	0.49146	ebi-a-GCST90027765
Abbreviation: number of single-nucleotide polymorphism (nSNP); beta(b);standard error(se);expected average frequency(eaf)	0.0905437	0.0184222	8.88158e-07	7738	T	C	0.487964	ebi-a-GCST90027765
Abbreviation: number of single-nucleotide polymorphism (nSNP); beta(b);standard error(se);expected average frequency(eaf)	-0.0921548	0.0185091	6.39529e-07	7738	T	C	0.472152	ebi-a-GCST90027765
Abbreviation: number of single-nucleotide polymorphism (nSNP); beta(b);standard error(se);expected average frequency(eaf)	-0.0880651	0.0187815	2.74631e-06	7738	T	C	0.420097	ebi-a-GCST90027765
Abbreviation: number of single-nucleotide polymorphism (nSNP); beta(b);standard error(se);expected average frequency(eaf)	0.191045	0.0422441	6.11421e-06	7738	A	G	0.0686066	ebi-a-GCST90027765
Abbreviation: number of single-nucleotide polymorphism (nSNP); beta(b);standard error(se);expected average frequency(eaf)	-0.201543	0.0417131	1.35407e-06	7738	G	A	0.0650097	ebi-a-GCST90027765
Abbreviation: number of single-nucleotide polymorphism (nSNP); beta(b);standard error(se);expected average frequency(eaf)	-0.172843	0.0389841	9.26382e-06	7738	T	C	0.0602449	ebi-a-GCST90027765
Abbreviation: number of single-nucleotide polymorphism (nSNP); beta(b);standard error(se);expected average frequency(eaf)	0.101205	0.0224536	6.56538e-06	7738	C	A	0.227051	ebi-a-GCST90027765
Abbreviation: number of single-nucleotide polymorphism (nSNP); beta(b);standard error(se);expected average frequency(eaf)	-0.0823321	0.0178522	3.99043e-06	7738	C	T	0.32844	ebi-a-GCST90027762
Abbreviation: number of single-nucleotide polymorphism (nSNP); beta(b);standard error(se);expected average frequency(eaf)	-0.0817186	0.0166929	9.8098e-07	7738	G	A	0.417237	ebi-a-GCST90027762
Abbreviation: number of single-nucleotide polymorphism (nSNP); beta(b);standard error(se);expected average frequency(eaf)	0.0752817	0.0168888	8.2924e-06	7738	G	A	0.536767	ebi-a-GCST90027762
Abbreviation: number of single-nucleotide polymorphism (nSNP); beta(b);standard error(se);expected average frequency(eaf)	0.131635	0.0296165	8.80258e-06	7738	A	G	0.0912533	ebi-a-GCST90027762
Abbreviation: number of single-nucleotide polymorphism (nSNP); beta(b);standard error(se);expected average frequency(eaf)	0.086934	0.0178413	1.10118e-06	7738	G	C	0.664356	ebi-a-GCST90027762
Abbreviation: number of single-nucleotide polymorphism (nSNP); beta(b);standard error(se);expected average frequency(eaf)	-0.16527	0.0370136	8.0024e-06	7738	C	G	0.058124	ebi-a-GCST90027762
Abbreviation: number of single-nucleotide polymorphism (nSNP); beta(b);standard error(se);expected average frequency(eaf)	-0.0981686	0.0215664	5.31545e-06	7738	A	C	0.219845	ebi-a-GCST90027762
Abbreviation: number of single-nucleotide polymorphism (nSNP); beta(b);standard error(se);expected average frequency(eaf)	0.0910584	0.0204129	8.16451e-06	7738	C	A	0.769202	ebi-a-GCST90027762
Abbreviation: number of single-nucleotide polymorphism (nSNP); beta(b);standard error(se);expected average frequency(eaf)	0.134728	0.0296875	5.67401e-06	7738	T	C	0.0949423	ebi-a-GCST90027763
Abbreviation: number of single-nucleotide polymorphism (nSNP); beta(b);standard error(se);expected average frequency(eaf)	-0.078774	0.0173338	5.50567e-06	7738	T	C	0.385942	ebi-a-GCST90027763
Abbreviation: number of single-nucleotide polymorphism (nSNP); beta(b);standard error(se);expected average frequency(eaf)	0.153113	0.0333452	4.39562e-06	7738	A	G	0.0776336	ebi-a-GCST90027763
Abbreviation: number of single-nucleotide polymorphism (nSNP); beta(b);standard error(se);expected average frequency(eaf)	-0.189853	0.0427218	8.83304e-06	7738	T	C	0.0506658	ebi-a-GCST90027763
Abbreviation: number of single-nucleotide polymorphism (nSNP); beta(b);standard error(se);expected average frequency(eaf)	0.0813722	0.0183979	9.73778e-06	7738	T	C	0.5894	ebi-a-GCST90027763
Abbreviation: number of single-nucleotide polymorphism (nSNP); beta(b);standard error(se);expected average frequency(eaf)	0.0829817	0.0179739	3.89718e-06	7738	T	C	0.370832	ebi-a-GCST90027763
Abbreviation: number of single-nucleotide polymorphism (nSNP); beta(b);standard error(se);expected average frequency(eaf)	-0.15714	0.0340508	3.93333e-06	7738	C	T	0.0698756	ebi-a-GCST90027763
Abbreviation: number of single-nucleotide polymorphism (nSNP); beta(b);standard error(se);expected average frequency(eaf)	-0.111339	0.0209362	1.04904e-07	7738	C	T	0.253827	ebi-a-GCST90027763
Abbreviation: number of single-nucleotide polymorphism (nSNP); beta(b);standard error(se);expected average frequency(eaf)	0.168486	0.0349489	1.42903e-06	7738	G	A	0.0685882	ebi-a-GCST90027763
Abbreviation: number of single-nucleotide polymorphism (nSNP); beta(b);standard error(se);expected average frequency(eaf)	0.100962	0.0222594	5.74156e-06	7738	A	G	0.81313	ebi-a-GCST90027763
Abbreviation: number of single-nucleotide polymorphism (nSNP); beta(b);standard error(se);expected average frequency(eaf)	-0.109071	0.0224716	1.21163e-06	7738	C	T	0.811072	ebi-a-GCST90027763
Abbreviation: number of single-nucleotide polymorphism (nSNP); beta(b);standard error(se);expected average frequency(eaf)	0.0935179	0.0205925	5.58908e-06	7738	C	T	0.257608	ebi-a-GCST90027763
Abbreviation: number of single-nucleotide polymorphism (nSNP); beta(b);standard error(se);expected average frequency(eaf)	0.161911	0.0350088	3.74861e-06	7738	T	C	0.072341	ebi-a-GCST90027763
Abbreviation: number of single-nucleotide polymorphism (nSNP); beta(b);standard error(se);expected average frequency(eaf)	-0.345992	0.0762137	5.63184e-06	7738	G	A	0.0503485	ebi-a-GCST90027760
Abbreviation: number of single-nucleotide polymorphism (nSNP); beta(b);standard error(se);expected average frequency(eaf)	-0.341169	0.0757681	6.7061e-06	7738	T	C	0.0508565	ebi-a-GCST90027760
Abbreviation: number of single-nucleotide polymorphism (nSNP); beta(b);standard error(se);expected average frequency(eaf)	-0.284764	0.0633653	6.98956e-06	7738	T	G	0.92666	ebi-a-GCST90027760
Abbreviation: number of single-nucleotide polymorphism (nSNP); beta(b);standard error(se);expected average frequency(eaf)	-0.205731	0.0450735	5.01049e-06	7738	G	T	0.662171	ebi-a-GCST90027761
Abbreviation: number of single-nucleotide polymorphism (nSNP); beta(b);standard error(se);expected average frequency(eaf)	-0.29581	0.0665444	8.77708e-06	7738	G	A	0.130241	ebi-a-GCST90027761
Abbreviation: number of single-nucleotide polymorphism (nSNP); beta(b);standard error(se);expected average frequency(eaf)	0.209792	0.044229	2.10247e-06	7738	G	A	0.594667	ebi-a-GCST90027761
Abbreviation: number of single-nucleotide polymorphism (nSNP); beta(b);standard error(se);expected average frequency(eaf)	0.310466	0.0668346	3.3961e-06	7738	C	T	0.118952	ebi-a-GCST90027761
Abbreviation: number of single-nucleotide polymorphism (nSNP); beta(b);standard error(se);expected average frequency(eaf)	-0.122325	0.0253292	1.3693e-06	7738	T	C	0.667952	ebi-a-GCST90027758
Abbreviation: number of single-nucleotide polymorphism (nSNP); beta(b);standard error(se);expected average frequency(eaf)	0.212645	0.0457604	3.36915e-06	7738	A	C	0.0848704	ebi-a-GCST90027758
Abbreviation: number of single-nucleotide polymorphism (nSNP); beta(b);standard error(se);expected average frequency(eaf)	-0.136352	0.0308172	9.66518e-06	7738	T	C	0.186661	ebi-a-GCST90027758
Abbreviation: number of single-nucleotide polymorphism (nSNP); beta(b);standard error(se);expected average frequency(eaf)	-0.108442	0.0244839	9.46303e-06	7738	G	A	0.422944	ebi-a-GCST90027758
Abbreviation: number of single-nucleotide polymorphism (nSNP); beta(b);standard error(se);expected average frequency(eaf)	0.118588	0.0267934	9.59798e-06	7738	A	G	0.286471	ebi-a-GCST90027758
Abbreviation: number of single-nucleotide polymorphism (nSNP); beta(b);standard error(se);expected average frequency(eaf)	-0.255589	0.0543213	2.537e-06	7738	C	G	0.946447	ebi-a-GCST90027758
Abbreviation: number of single-nucleotide polymorphism (nSNP); beta(b);standard error(se);expected average frequency(eaf)	-0.221358	0.0481341	4.24972e-06	7738	T	C	0.0705586	ebi-a-GCST90027758
Abbreviation: number of single-nucleotide polymorphism (nSNP); beta(b);standard error(se);expected average frequency(eaf)	-0.183639	0.0411616	8.14198e-06	7738	T	C	0.0517446	ebi-a-GCST90027759
Abbreviation: number of single-nucleotide polymorphism (nSNP); beta(b);standard error(se);expected average frequency(eaf)	0.165776	0.0366453	6.07407e-06	7738	T	C	0.0624097	ebi-a-GCST90027759
Abbreviation: number of single-nucleotide polymorphism (nSNP); beta(b);standard error(se);expected average frequency(eaf)	-0.103329	0.0233385	9.53652e-06	7738	A	T	0.160938	ebi-a-GCST90027759
Abbreviation: number of single-nucleotide polymorphism (nSNP); beta(b);standard error(se);expected average frequency(eaf)	0.108642	0.0193746	2.05315e-08	7738	T	C	0.251842	ebi-a-GCST90027759
Abbreviation: number of single-nucleotide polymorphism (nSNP); beta(b);standard error(se);expected average frequency(eaf)	0.177381	0.0392824	6.31611e-06	7738	A	G	0.0511835	ebi-a-GCST90027759
Abbreviation: number of single-nucleotide polymorphism (nSNP); beta(b);standard error(se);expected average frequency(eaf)	0.104615	0.0229385	5.09882e-06	7738	G	A	0.166305	ebi-a-GCST90027759
Abbreviation: number of single-nucleotide polymorphism (nSNP); beta(b);standard error(se);expected average frequency(eaf)	0.146989	0.0326009	6.52199e-06	7738	A	G	0.113419	ebi-a-GCST90027759
Abbreviation: number of single-nucleotide polymorphism (nSNP); beta(b);standard error(se);expected average frequency(eaf)	-0.0805696	0.0180507	8.06232e-06	7738	A	G	0.655985	ebi-a-GCST90027759
Abbreviation: number of single-nucleotide polymorphism (nSNP); beta(b);standard error(se);expected average frequency(eaf)	0.124891	0.0259236	1.45251e-06	7738	T	G	0.125286	ebi-a-GCST90027759
Abbreviation: number of single-nucleotide polymorphism (nSNP); beta(b);standard error(se);expected average frequency(eaf)	0.0990318	0.0203866	1.18765e-06	7738	A	C	0.220805	ebi-a-GCST90027759
Abbreviation: number of single-nucleotide polymorphism (nSNP); beta(b);standard error(se);expected average frequency(eaf)	0.220754	0.0469154	2.53408e-06	7738	A	G	0.261115	ebi-a-GCST90027756
Abbreviation: number of single-nucleotide polymorphism (nSNP); beta(b);standard error(se);expected average frequency(eaf)	-0.354719	0.0802928	9.97057e-06	7738	C	T	0.0809987	ebi-a-GCST90027756
Abbreviation: number of single-nucleotide polymorphism (nSNP); beta(b);standard error(se);expected average frequency(eaf)	-0.199344	0.0449893	9.38296e-06	7738	G	C	0.434209	ebi-a-GCST90027756
Abbreviation: number of single-nucleotide polymorphism (nSNP); beta(b);standard error(se);expected average frequency(eaf)	-0.280431	0.0610176	4.30884e-06	7738	G	A	0.143714	ebi-a-GCST90027756
Abbreviation: number of single-nucleotide polymorphism (nSNP); beta(b);standard error(se);expected average frequency(eaf)	-0.379147	0.0842051	6.71073e-06	7738	G	A	0.0665616	ebi-a-GCST90027756
Abbreviation: number of single-nucleotide polymorphism (nSNP); beta(b);standard error(se);expected average frequency(eaf)	-0.252223	0.0546145	3.8699e-06	7738	C	G	0.16696	ebi-a-GCST90027756
Abbreviation: number of single-nucleotide polymorphism (nSNP); beta(b);standard error(se);expected average frequency(eaf)	0.388075	0.0868196	7.82546e-06	7738	A	C	0.078645	ebi-a-GCST90027756
Abbreviation: number of single-nucleotide polymorphism (nSNP); beta(b);standard error(se);expected average frequency(eaf)	-0.0876715	0.018818	3.17878e-06	7738	G	A	0.321654	ebi-a-GCST90027757
Abbreviation: number of single-nucleotide polymorphism (nSNP); beta(b);standard error(se);expected average frequency(eaf)	-0.122113	0.0273032	7.73232e-06	7738	G	A	0.125529	ebi-a-GCST90027757
Abbreviation: number of single-nucleotide polymorphism (nSNP); beta(b);standard error(se);expected average frequency(eaf)	0.115634	0.0209054	3.1787e-08	7738	G	A	0.22812	ebi-a-GCST90027757
Abbreviation: number of single-nucleotide polymorphism (nSNP); beta(b);standard error(se);expected average frequency(eaf)	0.128654	0.0263775	1.07481e-06	7738	T	C	0.133534	ebi-a-GCST90027757
Abbreviation: number of single-nucleotide polymorphism (nSNP); beta(b);standard error(se);expected average frequency(eaf)	0.0978871	0.0207273	2.32814e-06	7738	C	T	0.751453	ebi-a-GCST90027757
Abbreviation: number of single-nucleotide polymorphism (nSNP); beta(b);standard error(se);expected average frequency(eaf)	-0.0863411	0.0191923	6.83597e-06	7738	G	C	0.494196	ebi-a-GCST90027757
Abbreviation: number of single-nucleotide polymorphism (nSNP); beta(b);standard error(se);expected average frequency(eaf)	-0.155642	0.0311847	6.00745e-07	7738	T	A	0.0990624	ebi-a-GCST90027757
Abbreviation: number of single-nucleotide polymorphism (nSNP); beta(b);standard error(se);expected average frequency(eaf)	0.0990459	0.0223532	9.3821e-06	7738	A	T	0.195272	ebi-a-GCST90027757
Abbreviation: number of single-nucleotide polymorphism (nSNP); beta(b);standard error(se);expected average frequency(eaf)	0.0825932	0.0184837	7.87934e-06	7738	G	A	0.349925	ebi-a-GCST90027757
Abbreviation: number of single-nucleotide polymorphism (nSNP); beta(b);standard error(se);expected average frequency(eaf)	0.177891	0.0397631	7.68511e-06	7738	A	T	0.0533973	ebi-a-GCST90027757
Abbreviation: number of single-nucleotide polymorphism (nSNP); beta(b);standard error(se);expected average frequency(eaf)	-0.0925649	0.0205387	6.57961e-06	7738	G	T	0.257126	ebi-a-GCST90027757
Abbreviation: number of single-nucleotide polymorphism (nSNP); beta(b);standard error(se);expected average frequency(eaf)	0.155347	0.0334656	3.45064e-06	7738	A	G	0.0787996	ebi-a-GCST90027757
Abbreviation: number of single-nucleotide polymorphism (nSNP); beta(b);standard error(se);expected average frequency(eaf)	0.0822314	0.018284	6.87733e-06	7738	C	A	0.553973	ebi-a-GCST90027754
Abbreviation: number of single-nucleotide polymorphism (nSNP); beta(b);standard error(se);expected average frequency(eaf)	0.155851	0.020817	7.06318e-14	7738	C	T	0.251472	ebi-a-GCST90027754
Abbreviation: number of single-nucleotide polymorphism (nSNP); beta(b);standard error(se);expected average frequency(eaf)	0.0971883	0.0186404	1.84948e-07	7738	G	A	0.36675	ebi-a-GCST90027754
Abbreviation: number of single-nucleotide polymorphism (nSNP); beta(b);standard error(se);expected average frequency(eaf)	0.0791831	0.0178997	9.70175e-06	7738	G	C	0.467107	ebi-a-GCST90027754
Abbreviation: number of single-nucleotide polymorphism (nSNP); beta(b);standard error(se);expected average frequency(eaf)	0.111628	0.0246764	6.07743e-06	7738	G	A	0.847819	ebi-a-GCST90027754
Abbreviation: number of single-nucleotide polymorphism (nSNP); beta(b);standard error(se);expected average frequency(eaf)	-0.082761	0.0179317	3.92419e-06	7738	C	T	0.548601	ebi-a-GCST90027754
Abbreviation: number of single-nucleotide polymorphism (nSNP); beta(b);standard error(se);expected average frequency(eaf)	0.0995351	0.0214947	3.64452e-06	7738	T	C	0.214997	ebi-a-GCST90027754
Abbreviation: number of single-nucleotide polymorphism (nSNP); beta(b);standard error(se);expected average frequency(eaf)	0.165532	0.0363538	5.27934e-06	7738	A	G	0.0673369	ebi-a-GCST90027754
Abbreviation: number of single-nucleotide polymorphism (nSNP); beta(b);standard error(se);expected average frequency(eaf)	0.0844345	0.0184397	4.67315e-06	7738	G	A	0.518612	ebi-a-GCST90027754
Abbreviation: number of single-nucleotide polymorphism (nSNP); beta(b);standard error(se);expected average frequency(eaf)	0.14565	0.0317535	4.49904e-06	7738	G	A	0.105415	ebi-a-GCST90027754
Abbreviation: number of single-nucleotide polymorphism (nSNP); beta(b);standard error(se);expected average frequency(eaf)	0.184682	0.0400043	3.90149e-06	7738	T	C	0.0554058	ebi-a-GCST90027754
Abbreviation: number of single-nucleotide polymorphism (nSNP); beta(b);standard error(se);expected average frequency(eaf)	0.103317	0.0224329	4.11301e-06	7738	T	C	0.302176	ebi-a-GCST90027754
Abbreviation: number of single-nucleotide polymorphism (nSNP); beta(b);standard error(se);expected average frequency(eaf)	-0.152155	0.0316192	1.49352e-06	7738	T	C	0.431651	ebi-a-GCST90027755
Abbreviation: number of single-nucleotide polymorphism (nSNP); beta(b);standard error(se);expected average frequency(eaf)	-0.169775	0.0354719	1.69997e-06	7738	C	T	0.733871	ebi-a-GCST90027755
Abbreviation: number of single-nucleotide polymorphism (nSNP); beta(b);standard error(se);expected average frequency(eaf)	-0.154629	0.0348695	9.22826e-06	7738	A	G	0.288477	ebi-a-GCST90027755
Abbreviation: number of single-nucleotide polymorphism (nSNP); beta(b);standard error(se);expected average frequency(eaf)	-0.249613	0.0536054	3.2164e-06	7738	A	G	0.105451	ebi-a-GCST90027755
Abbreviation: number of single-nucleotide polymorphism (nSNP); beta(b);standard error(se);expected average frequency(eaf)	-0.303243	0.0683874	9.24145e-06	7738	T	G	0.0707669	ebi-a-GCST90027755
Abbreviation: number of single-nucleotide polymorphism (nSNP); beta(b);standard error(se);expected average frequency(eaf)	0.315157	0.068015	3.59277e-06	7738	G	A	0.0591492	ebi-a-GCST90027755
Abbreviation: number of single-nucleotide polymorphism (nSNP); beta(b);standard error(se);expected average frequency(eaf)	0.208894	0.044876	3.24123e-06	7738	C	T	0.150116	ebi-a-GCST90027755
Abbreviation: number of single-nucleotide polymorphism (nSNP); beta(b);standard error(se);expected average frequency(eaf)	-0.149671	0.0334506	7.66355e-06	7738	A	T	0.324977	ebi-a-GCST90027755
Abbreviation: number of single-nucleotide polymorphism (nSNP); beta(b);standard error(se);expected average frequency(eaf)	-0.340244	0.0714205	1.89832e-06	7738	G	A	0.0606565	ebi-a-GCST90027755
Abbreviation: number of single-nucleotide polymorphism (nSNP); beta(b);standard error(se);expected average frequency(eaf)	-0.252706	0.0337905	7.51277e-14	7738	T	C	0.303245	ebi-a-GCST90027755
Abbreviation: number of single-nucleotide polymorphism (nSNP); beta(b);standard error(se);expected average frequency(eaf)	-0.155664	0.0346141	6.88795e-06	7738	A	G	0.301291	ebi-a-GCST90027755
Abbreviation: number of single-nucleotide polymorphism (nSNP); beta(b);standard error(se);expected average frequency(eaf)	0.159013	0.0346593	4.47744e-06	7738	A	G	0.340897	ebi-a-GCST90027755
Abbreviation: number of single-nucleotide polymorphism (nSNP); beta(b);standard error(se);expected average frequency(eaf)	-0.153082	0.0335192	4.948e-06	7738	G	A	0.65034	ebi-a-GCST90027755
Abbreviation: number of single-nucleotide polymorphism (nSNP); beta(b);standard error(se);expected average frequency(eaf)	0.245762	0.0532982	4.0059e-06	7738	G	A	0.905194	ebi-a-GCST90027755
Abbreviation: number of single-nucleotide polymorphism (nSNP); beta(b);standard error(se);expected average frequency(eaf)	0.321324	0.0616893	1.90125e-07	7738	T	C	0.072011	ebi-a-GCST90027755
Abbreviation: number of single-nucleotide polymorphism (nSNP); beta(b);standard error(se);expected average frequency(eaf)	0.143906	0.0323284	8.53198e-06	7738	C	T	0.418761	ebi-a-GCST90027755
Abbreviation: number of single-nucleotide polymorphism (nSNP); beta(b);standard error(se);expected average frequency(eaf)	0.0908999	0.0199385	5.13913e-06	7738	T	C	0.290693	ebi-a-GCST90027752
Abbreviation: number of single-nucleotide polymorphism (nSNP); beta(b);standard error(se);expected average frequency(eaf)	-0.0901857	0.0201434	7.56345e-06	7738	G	C	0.308248	ebi-a-GCST90027752
Abbreviation: number of single-nucleotide polymorphism (nSNP); beta(b);standard error(se);expected average frequency(eaf)	0.0928241	0.02072	7.46672e-06	7738	C	T	0.261341	ebi-a-GCST90027752
Abbreviation: number of single-nucleotide polymorphism (nSNP); beta(b);standard error(se);expected average frequency(eaf)	0.191006	0.039289	1.16469e-06	7738	T	C	0.0641869	ebi-a-GCST90027752
Abbreviation: number of single-nucleotide polymorphism (nSNP); beta(b);standard error(se);expected average frequency(eaf)	0.106846	0.0236374	6.17831e-06	7738	G	T	0.182956	ebi-a-GCST90027752
Abbreviation: number of single-nucleotide polymorphism (nSNP); beta(b);standard error(se);expected average frequency(eaf)	0.108912	0.0234524	3.41822e-06	7738	T	A	0.197307	ebi-a-GCST90027752
Abbreviation: number of single-nucleotide polymorphism (nSNP); beta(b);standard error(se);expected average frequency(eaf)	-0.124428	0.0259939	1.69457e-06	7738	G	A	0.172487	ebi-a-GCST90027752
Abbreviation: number of single-nucleotide polymorphism (nSNP); beta(b);standard error(se);expected average frequency(eaf)	0.088365	0.0199345	9.30315e-06	7738	G	A	0.702824	ebi-a-GCST90027752
Abbreviation: number of single-nucleotide polymorphism (nSNP); beta(b);standard error(se);expected average frequency(eaf)	-0.0852574	0.018956	6.871e-06	7738	G	A	0.58638	ebi-a-GCST90027752
Abbreviation: number of single-nucleotide polymorphism (nSNP); beta(b);standard error(se);expected average frequency(eaf)	-0.0894324	0.0190783	2.76344e-06	7738	G	C	0.636465	ebi-a-GCST90027752
Abbreviation: number of single-nucleotide polymorphism (nSNP); beta(b);standard error(se);expected average frequency(eaf)	-0.105945	0.020256	1.69223e-07	7738	T	C	0.611517	ebi-a-GCST90027752
Abbreviation: number of single-nucleotide polymorphism (nSNP); beta(b);standard error(se);expected average frequency(eaf)	0.109958	0.0229035	1.57957e-06	7738	T	C	0.198579	ebi-a-GCST90027752
Abbreviation: number of single-nucleotide polymorphism (nSNP); beta(b);standard error(se);expected average frequency(eaf)	-0.0999821	0.0223102	7.41344e-06	7738	G	A	0.786723	ebi-a-GCST90027752
Abbreviation: number of single-nucleotide polymorphism (nSNP); beta(b);standard error(se);expected average frequency(eaf)	0.127256	0.0244438	1.92872e-07	7738	A	G	0.1829	ebi-a-GCST90027752
Abbreviation: number of single-nucleotide polymorphism (nSNP); beta(b);standard error(se);expected average frequency(eaf)	0.109569	0.0241816	5.86786e-06	7738	T	C	0.204089	ebi-a-GCST90027752
Abbreviation: number of single-nucleotide polymorphism (nSNP); beta(b);standard error(se);expected average frequency(eaf)	-0.168022	0.0380378	9.99701e-06	7738	C	A	0.27476	ebi-a-GCST90027753
Abbreviation: number of single-nucleotide polymorphism (nSNP); beta(b);standard error(se);expected average frequency(eaf)	0.239717	0.0533128	6.91067e-06	7738	A	G	0.120176	ebi-a-GCST90027753
Abbreviation: number of single-nucleotide polymorphism (nSNP); beta(b);standard error(se);expected average frequency(eaf)	-0.266492	0.0540994	8.39441e-07	7738	A	G	0.112621	ebi-a-GCST90027753
Abbreviation: number of single-nucleotide polymorphism (nSNP); beta(b);standard error(se);expected average frequency(eaf)	0.161843	0.034311	2.39403e-06	7738	C	G	0.332147	ebi-a-GCST90027753
Abbreviation: number of single-nucleotide polymorphism (nSNP); beta(b);standard error(se);expected average frequency(eaf)	0.0981321	0.0197908	7.10461e-07	7738	C	T	0.771282	ebi-a-GCST90027750
Abbreviation: number of single-nucleotide polymorphism (nSNP); beta(b);standard error(se);expected average frequency(eaf)	0.0905641	0.0184746	9.482e-07	7738	A	G	0.742659	ebi-a-GCST90027750
Abbreviation: number of single-nucleotide polymorphism (nSNP); beta(b);standard error(se);expected average frequency(eaf)	0.160069	0.0354861	6.45952e-06	7738	A	G	0.0548254	ebi-a-GCST90027750
Abbreviation: number of single-nucleotide polymorphism (nSNP); beta(b);standard error(se);expected average frequency(eaf)	0.171436	0.0380948	6.78719e-06	7738	G	A	0.0538268	ebi-a-GCST90027750
Abbreviation: number of single-nucleotide polymorphism (nSNP); beta(b);standard error(se);expected average frequency(eaf)	-0.143121	0.0282841	4.18986e-07	7738	A	G	0.0938701	ebi-a-GCST90027750
Abbreviation: number of single-nucleotide polymorphism (nSNP); beta(b);standard error(se);expected average frequency(eaf)	-0.0754361	0.0169338	8.39905e-06	7738	A	C	0.346437	ebi-a-GCST90027750
Abbreviation: number of single-nucleotide polymorphism (nSNP); beta(b);standard error(se);expected average frequency(eaf)	0.132672	0.0290479	4.9389e-06	7738	A	G	0.105284	ebi-a-GCST90027750
Abbreviation: number of single-nucleotide polymorphism (nSNP); beta(b);standard error(se);expected average frequency(eaf)	0.0749198	0.0165775	6.20269e-06	7738	G	T	0.528904	ebi-a-GCST90027751
Abbreviation: number of single-nucleotide polymorphism (nSNP); beta(b);standard error(se);expected average frequency(eaf)	0.0901888	0.0195661	4.03757e-06	7738	T	C	0.757996	ebi-a-GCST90027751
Abbreviation: number of single-nucleotide polymorphism (nSNP); beta(b);standard error(se);expected average frequency(eaf)	0.078305	0.0169375	3.77911e-06	7738	T	G	0.651453	ebi-a-GCST90027751
Abbreviation: number of single-nucleotide polymorphism (nSNP); beta(b);standard error(se);expected average frequency(eaf)	0.16743	0.0367397	5.18418e-06	7738	T	C	0.0515544	ebi-a-GCST90027751
Abbreviation: number of single-nucleotide polymorphism (nSNP); beta(b);standard error(se);expected average frequency(eaf)	-0.121611	0.0269624	6.47098e-06	7738	G	A	0.10202	ebi-a-GCST90027751
Abbreviation: number of single-nucleotide polymorphism (nSNP); beta(b);standard error(se);expected average frequency(eaf)	0.138401	0.031028	8.17674e-06	7738	G	A	0.0738342	ebi-a-GCST90027751
Abbreviation: number of single-nucleotide polymorphism (nSNP); beta(b);standard error(se);expected average frequency(eaf)	0.122143	0.0266441	4.55628e-06	7738	T	C	0.109594	ebi-a-GCST90027751
Abbreviation: number of single-nucleotide polymorphism (nSNP); beta(b);standard error(se);expected average frequency(eaf)	0.0932157	0.0205589	5.78522e-06	7738	A	G	0.198179	ebi-a-GCST90027751
Abbreviation: number of single-nucleotide polymorphism (nSNP); beta(b);standard error(se);expected average frequency(eaf)	0.102889	0.0205544	5.56596e-07	7738	A	G	0.193058	ebi-a-GCST90027751
Abbreviation: number of single-nucleotide polymorphism (nSNP); beta(b);standard error(se);expected average frequency(eaf)	-0.160888	0.0324225	6.96931e-07	7738	T	C	0.0704435	ebi-a-GCST90027751
Abbreviation: number of single-nucleotide polymorphism (nSNP); beta(b);standard error(se);expected average frequency(eaf)	-0.0792222	0.0175504	6.36209e-06	7738	G	A	0.453392	ebi-a-GCST90027751
Abbreviation: number of single-nucleotide polymorphism (nSNP); beta(b);standard error(se);expected average frequency(eaf)	-0.139992	0.0191018	2.32274e-13	7738	T	C	0.756083	ebi-a-GCST90027748
Abbreviation: number of single-nucleotide polymorphism (nSNP); beta(b);standard error(se);expected average frequency(eaf)	0.0822081	0.0180323	5.14127e-06	7738	G	T	0.693881	ebi-a-GCST90027748
Abbreviation: number of single-nucleotide polymorphism (nSNP); beta(b);standard error(se);expected average frequency(eaf)	-0.150322	0.03268	4.22854e-06	7738	T	C	0.0727759	ebi-a-GCST90027748
Abbreviation: number of single-nucleotide polymorphism (nSNP); beta(b);standard error(se);expected average frequency(eaf)	0.0725887	0.0161339	6.82323e-06	7738	G	C	0.489964	ebi-a-GCST90027748
Abbreviation: number of single-nucleotide polymorphism (nSNP); beta(b);standard error(se);expected average frequency(eaf)	-0.119768	0.0269254	8.66144e-06	7738	T	C	0.119956	ebi-a-GCST90027748
Abbreviation: number of single-nucleotide polymorphism (nSNP); beta(b);standard error(se);expected average frequency(eaf)	0.0894152	0.0191949	3.18875e-06	7738	T	C	0.236588	ebi-a-GCST90027748
Abbreviation: number of single-nucleotide polymorphism (nSNP); beta(b);standard error(se);expected average frequency(eaf)	-0.103537	0.023416	9.7949e-06	7738	A	G	0.176296	ebi-a-GCST90027748
Abbreviation: number of single-nucleotide polymorphism (nSNP); beta(b);standard error(se);expected average frequency(eaf)	-0.0843425	0.0165228	3.31482e-07	7738	C	G	0.616961	ebi-a-GCST90027748
Abbreviation: number of single-nucleotide polymorphism (nSNP); beta(b);standard error(se);expected average frequency(eaf)	-0.125014	0.0235191	1.06422e-07	7738	C	T	0.149904	ebi-a-GCST90027748
Abbreviation: number of single-nucleotide polymorphism (nSNP); beta(b);standard error(se);expected average frequency(eaf)	0.104148	0.0205103	3.81795e-07	7738	A	C	0.76559	ebi-a-GCST90027748
Abbreviation: number of single-nucleotide polymorphism (nSNP); beta(b);standard error(se);expected average frequency(eaf)	-0.0871341	0.0190617	4.8502e-06	7738	G	T	0.394177	ebi-a-GCST90027748
Abbreviation: number of single-nucleotide polymorphism (nSNP); beta(b);standard error(se);expected average frequency(eaf)	0.0799453	0.0168999	2.23929e-06	7738	G	A	0.389459	ebi-a-GCST90027748
Abbreviation: number of single-nucleotide polymorphism (nSNP); beta(b);standard error(se);expected average frequency(eaf)	0.080857	0.0174673	3.6735e-06	7738	A	G	0.375746	ebi-a-GCST90027749
Abbreviation: number of single-nucleotide polymorphism (nSNP); beta(b);standard error(se);expected average frequency(eaf)	0.129821	0.0288402	6.7515e-06	7738	T	C	0.0891517	ebi-a-GCST90027749
Abbreviation: number of single-nucleotide polymorphism (nSNP); beta(b);standard error(se);expected average frequency(eaf)	-0.0986518	0.0198976	7.12328e-07	7738	C	T	0.771301	ebi-a-GCST90027749
Abbreviation: number of single-nucleotide polymorphism (nSNP); beta(b);standard error(se);expected average frequency(eaf)	0.0867353	0.0190768	5.45105e-06	7738	T	C	0.240726	ebi-a-GCST90027749
Abbreviation: number of single-nucleotide polymorphism (nSNP); beta(b);standard error(se);expected average frequency(eaf)	-0.0852199	0.0186016	4.6204e-06	7738	T	G	0.743202	ebi-a-GCST90027749
Abbreviation: number of single-nucleotide polymorphism (nSNP); beta(b);standard error(se);expected average frequency(eaf)	0.0995841	0.0218816	5.33814e-06	7738	A	G	0.170003	ebi-a-GCST90027749
Abbreviation: number of single-nucleotide polymorphism (nSNP); beta(b);standard error(se);expected average frequency(eaf)	0.164662	0.0311082	1.20182e-07	7738	G	A	0.0863951	ebi-a-GCST90027749
Abbreviation: number of single-nucleotide polymorphism (nSNP); beta(b);standard error(se);expected average frequency(eaf)	0.147336	0.0284367	2.20485e-07	7738	A	G	0.0938822	ebi-a-GCST90027749
Abbreviation: number of single-nucleotide polymorphism (nSNP); beta(b);standard error(se);expected average frequency(eaf)	0.0838952	0.0175508	1.75182e-06	7738	T	G	0.351076	ebi-a-GCST90027749
Abbreviation: number of single-nucleotide polymorphism (nSNP); beta(b);standard error(se);expected average frequency(eaf)	0.176793	0.0392322	6.59614e-06	7738	T	C	0.0530423	ebi-a-GCST90027749
Abbreviation: number of single-nucleotide polymorphism (nSNP); beta(b);standard error(se);expected average frequency(eaf)	-0.10175	0.0218457	3.19779e-06	7738	T	G	0.166085	ebi-a-GCST90027749
Abbreviation: number of single-nucleotide polymorphism (nSNP); beta(b);standard error(se);expected average frequency(eaf)	-0.0834354	0.0188585	9.67632e-06	7738	C	T	0.72146	ebi-a-GCST90027749
Abbreviation: number of single-nucleotide polymorphism (nSNP); beta(b);standard error(se);expected average frequency(eaf)	-0.171532	0.0364749	2.56691e-06	7738	G	A	0.945889	ebi-a-GCST90027749
Abbreviation: number of single-nucleotide polymorphism (nSNP); beta(b);standard error(se);expected average frequency(eaf)	-0.194969	0.0437944	8.51079e-06	7738	G	A	0.139658	ebi-a-GCST90027746
Abbreviation: number of single-nucleotide polymorphism (nSNP); beta(b);standard error(se);expected average frequency(eaf)	0.225746	0.0503199	7.24953e-06	7738	A	G	0.0870785	ebi-a-GCST90027746
Abbreviation: number of single-nucleotide polymorphism (nSNP); beta(b);standard error(se);expected average frequency(eaf)	-0.1566	0.0334111	2.77141e-06	7738	C	T	0.724504	ebi-a-GCST90027746
Abbreviation: number of single-nucleotide polymorphism (nSNP); beta(b);standard error(se);expected average frequency(eaf)	-0.0901992	0.0201434	7.5398e-06	7738	G	C	0.308248	ebi-a-GCST90027747
Abbreviation: number of single-nucleotide polymorphism (nSNP); beta(b);standard error(se);expected average frequency(eaf)	0.0909006	0.0199385	5.13831e-06	7738	T	C	0.290693	ebi-a-GCST90027747
Abbreviation: number of single-nucleotide polymorphism (nSNP); beta(b);standard error(se);expected average frequency(eaf)	0.0928213	0.02072	7.47137e-06	7738	C	T	0.261341	ebi-a-GCST90027747
Abbreviation: number of single-nucleotide polymorphism (nSNP); beta(b);standard error(se);expected average frequency(eaf)	0.106828	0.0236374	6.20012e-06	7738	G	T	0.182956	ebi-a-GCST90027747
Abbreviation: number of single-nucleotide polymorphism (nSNP); beta(b);standard error(se);expected average frequency(eaf)	0.190993	0.039289	1.16665e-06	7738	T	C	0.0641869	ebi-a-GCST90027747
Abbreviation: number of single-nucleotide polymorphism (nSNP); beta(b);standard error(se);expected average frequency(eaf)	-0.124432	0.0259939	1.69313e-06	7738	G	A	0.172487	ebi-a-GCST90027747
Abbreviation: number of single-nucleotide polymorphism (nSNP); beta(b);standard error(se);expected average frequency(eaf)	0.10891	0.0234524	3.41972e-06	7738	T	A	0.197307	ebi-a-GCST90027747
Abbreviation: number of single-nucleotide polymorphism (nSNP); beta(b);standard error(se);expected average frequency(eaf)	0.088363	0.0199345	9.30743e-06	7738	G	A	0.702824	ebi-a-GCST90027747
Abbreviation: number of single-nucleotide polymorphism (nSNP); beta(b);standard error(se);expected average frequency(eaf)	-0.0852408	0.018956	6.89906e-06	7738	G	A	0.58638	ebi-a-GCST90027747
Abbreviation: number of single-nucleotide polymorphism (nSNP); beta(b);standard error(se);expected average frequency(eaf)	-0.105929	0.0202559	1.6993e-07	7738	T	C	0.611517	ebi-a-GCST90027747
Abbreviation: number of single-nucleotide polymorphism (nSNP); beta(b);standard error(se);expected average frequency(eaf)	-0.0894474	0.0190782	2.75277e-06	7738	G	C	0.636465	ebi-a-GCST90027747
Abbreviation: number of single-nucleotide polymorphism (nSNP); beta(b);standard error(se);expected average frequency(eaf)	0.109955	0.0229035	1.58045e-06	7738	T	C	0.198579	ebi-a-GCST90027747
Abbreviation: number of single-nucleotide polymorphism (nSNP); beta(b);standard error(se);expected average frequency(eaf)	-0.099981	0.0223102	7.41498e-06	7738	G	A	0.786723	ebi-a-GCST90027747
Abbreviation: number of single-nucleotide polymorphism (nSNP); beta(b);standard error(se);expected average frequency(eaf)	0.127237	0.0244437	1.93691e-07	7738	A	G	0.1829	ebi-a-GCST90027747
Abbreviation: number of single-nucleotide polymorphism (nSNP); beta(b);standard error(se);expected average frequency(eaf)	0.10957	0.0241816	5.86651e-06	7738	T	C	0.204089	ebi-a-GCST90027747
Abbreviation: number of single-nucleotide polymorphism (nSNP); beta(b);standard error(se);expected average frequency(eaf)	0.0839456	0.0185872	6.29289e-06	7738	G	C	0.304642	ebi-a-GCST90027744
Abbreviation: number of single-nucleotide polymorphism (nSNP); beta(b);standard error(se);expected average frequency(eaf)	-0.127534	0.0287267	9.01426e-06	7738	C	G	0.102434	ebi-a-GCST90027744
Abbreviation: number of single-nucleotide polymorphism (nSNP); beta(b);standard error(se);expected average frequency(eaf)	-0.0821294	0.0175092	2.72364e-06	7738	A	C	0.385711	ebi-a-GCST90027744
Abbreviation: number of single-nucleotide polymorphism (nSNP); beta(b);standard error(se);expected average frequency(eaf)	0.0953862	0.0196637	1.22916e-06	7738	C	T	0.264005	ebi-a-GCST90027744
Abbreviation: number of single-nucleotide polymorphism (nSNP); beta(b);standard error(se);expected average frequency(eaf)	-0.152488	0.0339861	7.23086e-06	7738	T	C	0.0861849	ebi-a-GCST90027744
Abbreviation: number of single-nucleotide polymorphism (nSNP); beta(b);standard error(se);expected average frequency(eaf)	-0.085199	0.018658	4.96284e-06	7738	C	T	0.290792	ebi-a-GCST90027744
Abbreviation: number of single-nucleotide polymorphism (nSNP); beta(b);standard error(se);expected average frequency(eaf)	0.197277	0.0439409	7.13559e-06	7738	T	C	0.0588079	ebi-a-GCST90027745
Abbreviation: number of single-nucleotide polymorphism (nSNP); beta(b);standard error(se);expected average frequency(eaf)	0.0851979	0.0189585	6.9923e-06	7738	T	C	0.414534	ebi-a-GCST90027745
Abbreviation: number of single-nucleotide polymorphism (nSNP); beta(b);standard error(se);expected average frequency(eaf)	-0.180471	0.0381965	2.3033e-06	7738	G	A	0.0659301	ebi-a-GCST90027745
Abbreviation: number of single-nucleotide polymorphism (nSNP); beta(b);standard error(se);expected average frequency(eaf)	0.229237	0.0447551	3.02246e-07	7738	C	T	0.0507977	ebi-a-GCST90027745
Abbreviation: number of single-nucleotide polymorphism (nSNP); beta(b);standard error(se);expected average frequency(eaf)	0.190137	0.0427409	8.64371e-06	7738	G	A	0.0527728	ebi-a-GCST90027745
Abbreviation: number of single-nucleotide polymorphism (nSNP); beta(b);standard error(se);expected average frequency(eaf)	-0.128329	0.0264956	1.27632e-06	7738	G	A	0.855652	ebi-a-GCST90027742
Abbreviation: number of single-nucleotide polymorphism (nSNP); beta(b);standard error(se);expected average frequency(eaf)	-0.15334	0.0337662	5.59268e-06	7738	G	A	0.910342	ebi-a-GCST90027742
Abbreviation: number of single-nucleotide polymorphism (nSNP); beta(b);standard error(se);expected average frequency(eaf)	-0.0913735	0.0204744	8.08872e-06	7738	C	T	0.741775	ebi-a-GCST90027742
Abbreviation: number of single-nucleotide polymorphism (nSNP); beta(b);standard error(se);expected average frequency(eaf)	0.153277	0.0328393	3.04895e-06	7738	A	G	0.0809067	ebi-a-GCST90027742
Abbreviation: number of single-nucleotide polymorphism (nSNP); beta(b);standard error(se);expected average frequency(eaf)	0.197354	0.0423653	3.18706e-06	7738	C	T	0.0504393	ebi-a-GCST90027742
Abbreviation: number of single-nucleotide polymorphism (nSNP); beta(b);standard error(se);expected average frequency(eaf)	-0.102229	0.0186333	4.10393e-08	7738	T	C	0.521969	ebi-a-GCST90027742
Abbreviation: number of single-nucleotide polymorphism (nSNP); beta(b);standard error(se);expected average frequency(eaf)	-0.0935379	0.0203693	4.38793e-06	7738	G	A	0.263676	ebi-a-GCST90027742
Abbreviation: number of single-nucleotide polymorphism (nSNP); beta(b);standard error(se);expected average frequency(eaf)	-0.0888881	0.0200471	9.25209e-06	7738	C	T	0.656533	ebi-a-GCST90027743
Abbreviation: number of single-nucleotide polymorphism (nSNP); beta(b);standard error(se);expected average frequency(eaf)	0.0791433	0.0164338	1.46545e-06	7738	A	G	0.48892	ebi-a-GCST90027743
Abbreviation: number of single-nucleotide polymorphism (nSNP); beta(b);standard error(se);expected average frequency(eaf)	0.0966807	0.0215448	7.20908e-06	7738	T	C	0.197615	ebi-a-GCST90027743
Abbreviation: number of single-nucleotide polymorphism (nSNP); beta(b);standard error(se);expected average frequency(eaf)	0.145092	0.0325072	8.0677e-06	7738	G	A	0.0653836	ebi-a-GCST90027743
Abbreviation: number of single-nucleotide polymorphism (nSNP); beta(b);standard error(se);expected average frequency(eaf)	-0.0736587	0.0166717	9.9536e-06	7738	C	G	0.384336	ebi-a-GCST90027743
Abbreviation: number of single-nucleotide polymorphism (nSNP); beta(b);standard error(se);expected average frequency(eaf)	-0.0750869	0.0168552	8.39673e-06	7738	T	C	0.386573	ebi-a-GCST90027743
Abbreviation: number of single-nucleotide polymorphism (nSNP); beta(b);standard error(se);expected average frequency(eaf)	-0.152808	0.033767	6.0292e-06	7738	C	T	0.0649189	ebi-a-GCST90027743
Abbreviation: number of single-nucleotide polymorphism (nSNP); beta(b);standard error(se);expected average frequency(eaf)	-0.118366	0.0244903	1.34363e-06	7738	A	G	0.125363	ebi-a-GCST90027743
Abbreviation: number of single-nucleotide polymorphism (nSNP); beta(b);standard error(se);expected average frequency(eaf)	0.130845	0.0292559	7.73375e-06	7738	G	C	0.0851163	ebi-a-GCST90027743
Abbreviation: number of single-nucleotide polymorphism (nSNP); beta(b);standard error(se);expected average frequency(eaf)	0.12483	0.0261269	1.77207e-06	7738	T	C	0.119662	ebi-a-GCST90027743
Abbreviation: number of single-nucleotide polymorphism (nSNP); beta(b);standard error(se);expected average frequency(eaf)	-0.0816041	0.0168395	1.25988e-06	7738	G	T	0.419921	ebi-a-GCST90027743
Abbreviation: number of single-nucleotide polymorphism (nSNP); beta(b);standard error(se);expected average frequency(eaf)	0.131772	0.0265053	6.64232e-07	7738	C	T	0.111825	ebi-a-GCST90027743
Abbreviation: number of single-nucleotide polymorphism (nSNP); beta(b);standard error(se);expected average frequency(eaf)	-0.0774573	0.0161531	1.62521e-06	7738	A	C	0.537174	ebi-a-GCST90027743
Abbreviation: number of single-nucleotide polymorphism (nSNP); beta(b);standard error(se);expected average frequency(eaf)	-0.0844243	0.0186878	6.25432e-06	7738	A	G	0.252325	ebi-a-GCST90027743
Abbreviation: number of single-nucleotide polymorphism (nSNP); beta(b);standard error(se);expected average frequency(eaf)	0.0996851	0.0197632	4.55953e-07	7738	C	T	0.771282	ebi-a-GCST90027740
Abbreviation: number of single-nucleotide polymorphism (nSNP); beta(b);standard error(se);expected average frequency(eaf)	0.161458	0.0354367	5.20811e-06	7738	A	G	0.0548254	ebi-a-GCST90027740
Abbreviation: number of single-nucleotide polymorphism (nSNP); beta(b);standard error(se);expected average frequency(eaf)	0.0754182	0.0165522	5.20415e-06	7738	C	T	0.515953	ebi-a-GCST90027740
Abbreviation: number of single-nucleotide polymorphism (nSNP); beta(b);standard error(se);expected average frequency(eaf)	0.0738045	0.0164993	7.70602e-06	7738	C	A	0.387117	ebi-a-GCST90027740
Abbreviation: number of single-nucleotide polymorphism (nSNP); beta(b);standard error(se);expected average frequency(eaf)	-0.140257	0.0282447	6.84242e-07	7738	A	G	0.0938701	ebi-a-GCST90027740
Abbreviation: number of single-nucleotide polymorphism (nSNP); beta(b);standard error(se);expected average frequency(eaf)	0.174315	0.0380417	4.60087e-06	7738	G	A	0.0538268	ebi-a-GCST90027740
Abbreviation: number of single-nucleotide polymorphism (nSNP); beta(b);standard error(se);expected average frequency(eaf)	-0.076171	0.0169137	6.68405e-06	7738	C	G	0.346886	ebi-a-GCST90027740
Abbreviation: number of single-nucleotide polymorphism (nSNP); beta(b);standard error(se);expected average frequency(eaf)	-0.174418	0.0392434	8.80887e-06	7738	T	C	0.0669123	ebi-a-GCST90027741
Abbreviation: number of single-nucleotide polymorphism (nSNP); beta(b);standard error(se);expected average frequency(eaf)	-0.101685	0.0230142	9.94535e-06	7738	G	T	0.230866	ebi-a-GCST90027741
Abbreviation: number of single-nucleotide polymorphism (nSNP); beta(b);standard error(se);expected average frequency(eaf)	0.10053	0.0213377	2.46082e-06	7738	G	A	0.33704	ebi-a-GCST90027741
Abbreviation: number of single-nucleotide polymorphism (nSNP); beta(b);standard error(se);expected average frequency(eaf)	-0.18366	0.041519	9.71136e-06	7738	T	A	0.0592882	ebi-a-GCST90027741
Abbreviation: number of single-nucleotide polymorphism (nSNP); beta(b);standard error(se);expected average frequency(eaf)	0.115997	0.025306	4.56667e-06	7738	C	T	0.807699	ebi-a-GCST90027741
Abbreviation: number of single-nucleotide polymorphism (nSNP); beta(b);standard error(se);expected average frequency(eaf)	0.146411	0.0330701	9.54201e-06	7738	C	T	0.104702	ebi-a-GCST90027741
Abbreviation: number of single-nucleotide polymorphism (nSNP); beta(b);standard error(se);expected average frequency(eaf)	-0.210453	0.0439456	1.67668e-06	7738	T	G	0.0539829	ebi-a-GCST90027741
Abbreviation: number of single-nucleotide polymorphism (nSNP); beta(b);standard error(se);expected average frequency(eaf)	0.153275	0.0332862	4.12933e-06	7738	T	C	0.099634	ebi-a-GCST90027741
Abbreviation: number of single-nucleotide polymorphism (nSNP); beta(b);standard error(se);expected average frequency(eaf)	0.0808508	0.0174673	3.67985e-06	7738	A	G	0.375746	ebi-a-GCST90027738
Abbreviation: number of single-nucleotide polymorphism (nSNP); beta(b);standard error(se);expected average frequency(eaf)	0.12989	0.0288403	6.67529e-06	7738	T	C	0.0891517	ebi-a-GCST90027738
Abbreviation: number of single-nucleotide polymorphism (nSNP); beta(b);standard error(se);expected average frequency(eaf)	-0.0987338	0.0198976	6.97381e-07	7738	C	T	0.771301	ebi-a-GCST90027738
Abbreviation: number of single-nucleotide polymorphism (nSNP); beta(b);standard error(se);expected average frequency(eaf)	0.0867558	0.0190768	5.42338e-06	7738	T	C	0.240726	ebi-a-GCST90027738
Abbreviation: number of single-nucleotide polymorphism (nSNP); beta(b);standard error(se);expected average frequency(eaf)	-0.0852399	0.0186016	4.59674e-06	7738	T	G	0.743202	ebi-a-GCST90027738
Abbreviation: number of single-nucleotide polymorphism (nSNP); beta(b);standard error(se);expected average frequency(eaf)	0.0995352	0.0218816	5.39523e-06	7738	A	G	0.170003	ebi-a-GCST90027738
Abbreviation: number of single-nucleotide polymorphism (nSNP); beta(b);standard error(se);expected average frequency(eaf)	0.164549	0.0311082	1.22614e-07	7738	G	A	0.0863951	ebi-a-GCST90027738
Abbreviation: number of single-nucleotide polymorphism (nSNP); beta(b);standard error(se);expected average frequency(eaf)	0.147441	0.0284367	2.16147e-07	7738	A	G	0.0938822	ebi-a-GCST90027738
Abbreviation: number of single-nucleotide polymorphism (nSNP); beta(b);standard error(se);expected average frequency(eaf)	0.0839359	0.0175508	1.73173e-06	7738	T	G	0.351076	ebi-a-GCST90027738
Abbreviation: number of single-nucleotide polymorphism (nSNP); beta(b);standard error(se);expected average frequency(eaf)	0.176927	0.0392322	6.49083e-06	7738	T	C	0.0530423	ebi-a-GCST90027738
Abbreviation: number of single-nucleotide polymorphism (nSNP); beta(b);standard error(se);expected average frequency(eaf)	-0.101785	0.0218457	3.17344e-06	7738	T	G	0.166085	ebi-a-GCST90027738
Abbreviation: number of single-nucleotide polymorphism (nSNP); beta(b);standard error(se);expected average frequency(eaf)	-0.0833995	0.0188585	9.76203e-06	7738	C	T	0.72146	ebi-a-GCST90027738
Abbreviation: number of single-nucleotide polymorphism (nSNP); beta(b);standard error(se);expected average frequency(eaf)	-0.171814	0.0364749	2.47144e-06	7738	G	A	0.945889	ebi-a-GCST90027738
Abbreviation: number of single-nucleotide polymorphism (nSNP); beta(b);standard error(se);expected average frequency(eaf)	0.149719	0.0336029	8.36855e-06	7738	T	C	0.163086	ebi-a-GCST90027739
Abbreviation: number of single-nucleotide polymorphism (nSNP); beta(b);standard error(se);expected average frequency(eaf)	-0.23429	0.051872	6.28116e-06	7738	A	T	0.053901	ebi-a-GCST90027739
Abbreviation: number of single-nucleotide polymorphism (nSNP); beta(b);standard error(se);expected average frequency(eaf)	-0.156202	0.0340182	4.39612e-06	7738	A	C	0.125619	ebi-a-GCST90027739
Abbreviation: number of single-nucleotide polymorphism (nSNP); beta(b);standard error(se);expected average frequency(eaf)	-0.159306	0.0326209	1.04193e-06	7738	C	G	0.135036	ebi-a-GCST90027739
Abbreviation: number of single-nucleotide polymorphism (nSNP); beta(b);standard error(se);expected average frequency(eaf)	0.155888	0.0348837	7.86683e-06	7738	C	T	0.11767	ebi-a-GCST90027739
Abbreviation: number of single-nucleotide polymorphism (nSNP); beta(b);standard error(se);expected average frequency(eaf)	-0.151658	0.0305978	7.17794e-07	7738	C	T	0.155324	ebi-a-GCST90027739
Abbreviation: number of single-nucleotide polymorphism (nSNP); beta(b);standard error(se);expected average frequency(eaf)	-0.169496	0.036581	3.59617e-06	7738	T	C	0.107641	ebi-a-GCST90027739
Abbreviation: number of single-nucleotide polymorphism (nSNP); beta(b);standard error(se);expected average frequency(eaf)	0.13484	0.029836	6.20226e-06	7738	T	C	0.175817	ebi-a-GCST90027739
Abbreviation: number of single-nucleotide polymorphism (nSNP); beta(b);standard error(se);expected average frequency(eaf)	0.165351	0.0366567	6.45833e-06	7738	A	G	0.103922	ebi-a-GCST90027739
Abbreviation: number of single-nucleotide polymorphism (nSNP); beta(b);standard error(se);expected average frequency(eaf)	-0.101056	0.0226416	8.07105e-06	7738	T	C	0.498558	ebi-a-GCST90027739
Abbreviation: number of single-nucleotide polymorphism (nSNP); beta(b);standard error(se);expected average frequency(eaf)	-0.102174	0.0225061	5.63054e-06	7738	G	A	0.600301	ebi-a-GCST90027739
Abbreviation: number of single-nucleotide polymorphism (nSNP); beta(b);standard error(se);expected average frequency(eaf)	-0.131019	0.0241887	6.07617e-08	7738	C	T	0.480319	ebi-a-GCST90027739
Abbreviation: number of single-nucleotide polymorphism (nSNP); beta(b);standard error(se);expected average frequency(eaf)	-0.0772113	0.0172048	7.19731e-06	7738	T	C	0.405264	ebi-a-GCST90027736
Abbreviation: number of single-nucleotide polymorphism (nSNP); beta(b);standard error(se);expected average frequency(eaf)	-0.153278	0.0196365	5.91425e-15	7738	T	C	0.755025	ebi-a-GCST90027736
Abbreviation: number of single-nucleotide polymorphism (nSNP); beta(b);standard error(se);expected average frequency(eaf)	0.0860767	0.0186356	3.85709e-06	7738	G	T	0.694654	ebi-a-GCST90027736
Abbreviation: number of single-nucleotide polymorphism (nSNP); beta(b);standard error(se);expected average frequency(eaf)	-0.175989	0.0339529	2.17947e-07	7738	T	C	0.0723787	ebi-a-GCST90027736
Abbreviation: number of single-nucleotide polymorphism (nSNP); beta(b);standard error(se);expected average frequency(eaf)	0.122763	0.0263015	3.04839e-06	7738	T	C	0.114125	ebi-a-GCST90027736
Abbreviation: number of single-nucleotide polymorphism (nSNP); beta(b);standard error(se);expected average frequency(eaf)	0.0783349	0.0174252	6.94065e-06	7738	T	C	0.364727	ebi-a-GCST90027736
Abbreviation: number of single-nucleotide polymorphism (nSNP); beta(b);standard error(se);expected average frequency(eaf)	-0.125369	0.0275371	5.29493e-06	7738	G	A	0.103173	ebi-a-GCST90027736
Abbreviation: number of single-nucleotide polymorphism (nSNP); beta(b);standard error(se);expected average frequency(eaf)	0.0785189	0.0167389	2.72151e-06	7738	C	T	0.46418	ebi-a-GCST90027736
Abbreviation: number of single-nucleotide polymorphism (nSNP); beta(b);standard error(se);expected average frequency(eaf)	-0.0769356	0.0167272	4.23662e-06	7738	G	A	0.552534	ebi-a-GCST90027736
Abbreviation: number of single-nucleotide polymorphism (nSNP); beta(b);standard error(se);expected average frequency(eaf)	0.0957298	0.0215477	8.88383e-06	7738	T	A	0.183749	ebi-a-GCST90027736
Abbreviation: number of single-nucleotide polymorphism (nSNP); beta(b);standard error(se);expected average frequency(eaf)	-0.110897	0.0243794	5.39473e-06	7738	C	T	0.148052	ebi-a-GCST90027736
Abbreviation: number of single-nucleotide polymorphism (nSNP); beta(b);standard error(se);expected average frequency(eaf)	0.0909807	0.0201028	6.01742e-06	7738	T	C	0.759057	ebi-a-GCST90027736
Abbreviation: number of single-nucleotide polymorphism (nSNP); beta(b);standard error(se);expected average frequency(eaf)	-0.0869105	0.0194389	7.78736e-06	7738	G	T	0.661291	ebi-a-GCST90027736
Abbreviation: number of single-nucleotide polymorphism (nSNP); beta(b);standard error(se);expected average frequency(eaf)	-0.160699	0.0353101	5.33716e-06	7738	T	A	0.0575034	ebi-a-GCST90027737
Abbreviation: number of single-nucleotide polymorphism (nSNP); beta(b);standard error(se);expected average frequency(eaf)	0.0834256	0.0186693	7.87372e-06	7738	A	C	0.323931	ebi-a-GCST90027737
Abbreviation: number of single-nucleotide polymorphism (nSNP); beta(b);standard error(se);expected average frequency(eaf)	-0.08201	0.017878	4.49211e-06	7738	C	G	0.696357	ebi-a-GCST90027737
Abbreviation: number of single-nucleotide polymorphism (nSNP); beta(b);standard error(se);expected average frequency(eaf)	0.118166	0.0242532	1.10365e-06	7738	G	A	0.86877	ebi-a-GCST90027737
Abbreviation: number of single-nucleotide polymorphism (nSNP); beta(b);standard error(se);expected average frequency(eaf)	0.0825064	0.0175735	2.66686e-06	7738	A	C	0.606662	ebi-a-GCST90027737
Abbreviation: number of single-nucleotide polymorphism (nSNP); beta(b);standard error(se);expected average frequency(eaf)	0.123064	0.026639	3.843e-06	7738	G	C	0.105462	ebi-a-GCST90027737
Abbreviation: number of single-nucleotide polymorphism (nSNP); beta(b);standard error(se);expected average frequency(eaf)	-0.0995627	0.0221652	7.06074e-06	7738	A	T	0.163846	ebi-a-GCST90027737
Abbreviation: number of single-nucleotide polymorphism (nSNP); beta(b);standard error(se);expected average frequency(eaf)	0.110155	0.0185759	3.02942e-09	7738	T	C	0.250228	ebi-a-GCST90027737
Abbreviation: number of single-nucleotide polymorphism (nSNP); beta(b);standard error(se);expected average frequency(eaf)	0.0912553	0.0199153	4.60182e-06	7738	A	G	0.217003	ebi-a-GCST90027737
Abbreviation: number of single-nucleotide polymorphism (nSNP); beta(b);standard error(se);expected average frequency(eaf)	0.122786	0.0269752	5.31876e-06	7738	C	T	0.10702	ebi-a-GCST90027737
Abbreviation: number of single-nucleotide polymorphism (nSNP); beta(b);standard error(se);expected average frequency(eaf)	0.0910033	0.019938	5.01153e-06	7738	T	C	0.290693	ebi-a-GCST90027734
Abbreviation: number of single-nucleotide polymorphism (nSNP); beta(b);standard error(se);expected average frequency(eaf)	-0.0902391	0.020143	7.46689e-06	7738	G	C	0.308248	ebi-a-GCST90027734
Abbreviation: number of single-nucleotide polymorphism (nSNP); beta(b);standard error(se);expected average frequency(eaf)	0.0928428	0.0207196	7.43207e-06	7738	C	T	0.261341	ebi-a-GCST90027734
Abbreviation: number of single-nucleotide polymorphism (nSNP); beta(b);standard error(se);expected average frequency(eaf)	0.190878	0.0392882	1.18329e-06	7738	T	C	0.0641869	ebi-a-GCST90027734
Abbreviation: number of single-nucleotide polymorphism (nSNP); beta(b);standard error(se);expected average frequency(eaf)	0.106723	0.0236369	6.32936e-06	7738	G	T	0.182956	ebi-a-GCST90027734
Abbreviation: number of single-nucleotide polymorphism (nSNP); beta(b);standard error(se);expected average frequency(eaf)	-0.124406	0.0259934	1.70067e-06	7738	G	A	0.172487	ebi-a-GCST90027734
Abbreviation: number of single-nucleotide polymorphism (nSNP); beta(b);standard error(se);expected average frequency(eaf)	0.108922	0.0234519	3.4091e-06	7738	T	A	0.197307	ebi-a-GCST90027734
Abbreviation: number of single-nucleotide polymorphism (nSNP); beta(b);standard error(se);expected average frequency(eaf)	0.0884855	0.0199341	9.04191e-06	7738	G	A	0.702824	ebi-a-GCST90027734
Abbreviation: number of single-nucleotide polymorphism (nSNP); beta(b);standard error(se);expected average frequency(eaf)	-0.0853347	0.0189556	6.73736e-06	7738	G	A	0.58638	ebi-a-GCST90027734
Abbreviation: number of single-nucleotide polymorphism (nSNP); beta(b);standard error(se);expected average frequency(eaf)	-0.105925	0.0202555	1.70043e-07	7738	T	C	0.611517	ebi-a-GCST90027734
Abbreviation: number of single-nucleotide polymorphism (nSNP); beta(b);standard error(se);expected average frequency(eaf)	-0.0893902	0.0190779	2.79209e-06	7738	G	C	0.636465	ebi-a-GCST90027734
Abbreviation: number of single-nucleotide polymorphism (nSNP); beta(b);standard error(se);expected average frequency(eaf)	0.109922	0.0229031	1.59122e-06	7738	T	C	0.198579	ebi-a-GCST90027734
Abbreviation: number of single-nucleotide polymorphism (nSNP); beta(b);standard error(se);expected average frequency(eaf)	-0.100048	0.0223097	7.30853e-06	7738	G	A	0.786723	ebi-a-GCST90027734
Abbreviation: number of single-nucleotide polymorphism (nSNP); beta(b);standard error(se);expected average frequency(eaf)	0.127155	0.0244433	1.97088e-07	7738	A	G	0.1829	ebi-a-GCST90027734
Abbreviation: number of single-nucleotide polymorphism (nSNP); beta(b);standard error(se);expected average frequency(eaf)	0.10972	0.0241811	5.69443e-06	7738	T	C	0.204089	ebi-a-GCST90027734
Abbreviation: number of single-nucleotide polymorphism (nSNP); beta(b);standard error(se);expected average frequency(eaf)	0.136667	0.0305984	7.95225e-06	7738	A	G	0.438839	ebi-a-GCST90027735
Abbreviation: number of single-nucleotide polymorphism (nSNP); beta(b);standard error(se);expected average frequency(eaf)	0.159694	0.031906	5.58239e-07	7738	C	G	0.335821	ebi-a-GCST90027735
Abbreviation: number of single-nucleotide polymorphism (nSNP); beta(b);standard error(se);expected average frequency(eaf)	0.196266	0.0428465	4.63479e-06	7738	C	T	0.152166	ebi-a-GCST90027735
Abbreviation: number of single-nucleotide polymorphism (nSNP); beta(b);standard error(se);expected average frequency(eaf)	0.0901209	0.020233	8.42287e-06	7738	G	A	0.629911	ebi-a-GCST90027732
Abbreviation: number of single-nucleotide polymorphism (nSNP); beta(b);standard error(se);expected average frequency(eaf)	-0.102919	0.0232348	9.44409e-06	7738	A	G	0.233664	ebi-a-GCST90027732
Abbreviation: number of single-nucleotide polymorphism (nSNP); beta(b);standard error(se);expected average frequency(eaf)	0.090024	0.0192643	2.96702e-06	7738	T	C	0.41414	ebi-a-GCST90027732
Abbreviation: number of single-nucleotide polymorphism (nSNP); beta(b);standard error(se);expected average frequency(eaf)	-0.176657	0.0397182	8.67681e-06	7738	G	A	0.0666628	ebi-a-GCST90027732
Abbreviation: number of single-nucleotide polymorphism (nSNP); beta(b);standard error(se);expected average frequency(eaf)	0.222864	0.0454974	9.66207e-07	7738	C	T	0.0506552	ebi-a-GCST90027732
Abbreviation: number of single-nucleotide polymorphism (nSNP); beta(b);standard error(se);expected average frequency(eaf)	0.195442	0.0433271	6.45684e-06	7738	G	A	0.0531246	ebi-a-GCST90027732
Abbreviation: number of single-nucleotide polymorphism (nSNP); beta(b);standard error(se);expected average frequency(eaf)	0.181601	0.0405322	7.44938e-06	7738	T	C	0.059268	ebi-a-GCST90027732
Abbreviation: number of single-nucleotide polymorphism (nSNP); beta(b);standard error(se);expected average frequency(eaf)	-0.116971	0.0252604	3.64603e-06	7738	A	G	0.192315	ebi-a-GCST90027732
Abbreviation: number of single-nucleotide polymorphism (nSNP); beta(b);standard error(se);expected average frequency(eaf)	0.184059	0.0411597	7.75515e-06	7738	C	G	0.066988	ebi-a-GCST90027732
Abbreviation: number of single-nucleotide polymorphism (nSNP); beta(b);standard error(se);expected average frequency(eaf)	0.091836	0.0199224	4.03274e-06	7738	G	C	0.355647	ebi-a-GCST90027732
Abbreviation: number of single-nucleotide polymorphism (nSNP); beta(b);standard error(se);expected average frequency(eaf)	0.0865054	0.0195812	9.97195e-06	7738	G	A	0.388413	ebi-a-GCST90027732
Abbreviation: number of single-nucleotide polymorphism (nSNP); beta(b);standard error(se);expected average frequency(eaf)	-0.215544	0.0475535	5.82452e-06	7738	C	T	0.109385	ebi-a-GCST90027733
Abbreviation: number of single-nucleotide polymorphism (nSNP); beta(b);standard error(se);expected average frequency(eaf)	-0.197113	0.043067	4.71933e-06	7738	G	T	0.874439	ebi-a-GCST90027733
Abbreviation: number of single-nucleotide polymorphism (nSNP); beta(b);standard error(se);expected average frequency(eaf)	0.230437	0.0506019	5.26538e-06	7738	A	G	0.0865655	ebi-a-GCST90027733
Abbreviation: number of single-nucleotide polymorphism (nSNP); beta(b);standard error(se);expected average frequency(eaf)	-0.159873	0.0336197	1.98112e-06	7738	C	T	0.725439	ebi-a-GCST90027733
Abbreviation: number of single-nucleotide polymorphism (nSNP); beta(b);standard error(se);expected average frequency(eaf)	0.188796	0.0426104	9.39053e-06	7738	T	C	0.129339	ebi-a-GCST90027733
Abbreviation: number of single-nucleotide polymorphism (nSNP); beta(b);standard error(se);expected average frequency(eaf)	0.0864227	0.0187368	3.97942e-06	7738	G	C	0.304692	ebi-a-GCST90027730
Abbreviation: number of single-nucleotide polymorphism (nSNP); beta(b);standard error(se);expected average frequency(eaf)	0.0910688	0.01924	2.20897e-06	7738	G	T	0.70095	ebi-a-GCST90027730
Abbreviation: number of single-nucleotide polymorphism (nSNP); beta(b);standard error(se);expected average frequency(eaf)	0.0773765	0.0174601	9.35255e-06	7738	A	G	0.382966	ebi-a-GCST90027730
Abbreviation: number of single-nucleotide polymorphism (nSNP); beta(b);standard error(se);expected average frequency(eaf)	0.12911	0.0284778	5.79562e-06	7738	T	C	0.106589	ebi-a-GCST90027730
Abbreviation: number of single-nucleotide polymorphism (nSNP); beta(b);standard error(se);expected average frequency(eaf)	-0.090388	0.0189915	1.94178e-06	7738	C	G	0.305548	ebi-a-GCST90027730
Abbreviation: number of single-nucleotide polymorphism (nSNP); beta(b);standard error(se);expected average frequency(eaf)	-0.0932645	0.0208999	8.10289e-06	7738	T	C	0.236869	ebi-a-GCST90027730
Abbreviation: number of single-nucleotide polymorphism (nSNP); beta(b);standard error(se);expected average frequency(eaf)	-0.161697	0.0341716	2.22418e-06	7738	T	C	0.0863916	ebi-a-GCST90027730
Abbreviation: number of single-nucleotide polymorphism (nSNP); beta(b);standard error(se);expected average frequency(eaf)	0.0805221	0.0174397	3.89e-06	7738	T	A	0.406348	ebi-a-GCST90027730
Abbreviation: number of single-nucleotide polymorphism (nSNP); beta(b);standard error(se);expected average frequency(eaf)	0.146444	0.0302167	1.25693e-06	7738	G	A	0.747226	ebi-a-GCST90027731
Abbreviation: number of single-nucleotide polymorphism (nSNP); beta(b);standard error(se);expected average frequency(eaf)	-0.208624	0.0464826	7.18224e-06	7738	T	C	0.0887719	ebi-a-GCST90027731
Abbreviation: number of single-nucleotide polymorphism (nSNP); beta(b);standard error(se);expected average frequency(eaf)	0.281141	0.0600215	2.81333e-06	7738	T	G	0.0563084	ebi-a-GCST90027728
Abbreviation: number of single-nucleotide polymorphism (nSNP); beta(b);standard error(se);expected average frequency(eaf)	0.142216	0.0304435	2.99034e-06	7738	G	C	0.264851	ebi-a-GCST90027728
Abbreviation: number of single-nucleotide polymorphism (nSNP); beta(b);standard error(se);expected average frequency(eaf)	-0.1337	0.0291896	4.64098e-06	7738	T	G	0.274887	ebi-a-GCST90027728
Abbreviation: number of single-nucleotide polymorphism (nSNP); beta(b);standard error(se);expected average frequency(eaf)	-0.198968	0.0448762	9.26275e-06	7738	C	T	0.0893011	ebi-a-GCST90027728
Abbreviation: number of single-nucleotide polymorphism (nSNP); beta(b);standard error(se);expected average frequency(eaf)	-0.136615	0.0303855	6.92213e-06	7738	T	C	0.233233	ebi-a-GCST90027728
Abbreviation: number of single-nucleotide polymorphism (nSNP); beta(b);standard error(se);expected average frequency(eaf)	-0.113169	0.0256005	9.84419e-06	7738	T	G	0.524114	ebi-a-GCST90027728
Abbreviation: number of single-nucleotide polymorphism (nSNP); beta(b);standard error(se);expected average frequency(eaf)	0.164248	0.0361573	5.55636e-06	7738	T	G	0.0766359	ebi-a-GCST90027729
Abbreviation: number of single-nucleotide polymorphism (nSNP); beta(b);standard error(se);expected average frequency(eaf)	-0.110598	0.0241028	4.46293e-06	7738	T	C	0.800063	ebi-a-GCST90027729
Abbreviation: number of single-nucleotide polymorphism (nSNP); beta(b);standard error(se);expected average frequency(eaf)	-0.104323	0.0228817	5.13393e-06	7738	T	G	0.229972	ebi-a-GCST90027729
Abbreviation: number of single-nucleotide polymorphism (nSNP); beta(b);standard error(se);expected average frequency(eaf)	-0.104294	0.0234077	8.36855e-06	7738	T	C	0.797244	ebi-a-GCST90027729
Abbreviation: number of single-nucleotide polymorphism (nSNP); beta(b);standard error(se);expected average frequency(eaf)	0.102337	0.0218584	2.84368e-06	7738	A	G	0.26408	ebi-a-GCST90027729
Abbreviation: number of single-nucleotide polymorphism (nSNP); beta(b);standard error(se);expected average frequency(eaf)	0.128668	0.0268377	1.6323e-06	7738	G	C	0.27025	ebi-a-GCST90027729
Abbreviation: number of single-nucleotide polymorphism (nSNP); beta(b);standard error(se);expected average frequency(eaf)	0.154981	0.0346513	7.72859e-06	7738	G	A	0.177096	ebi-a-GCST90027726
Abbreviation: number of single-nucleotide polymorphism (nSNP); beta(b);standard error(se);expected average frequency(eaf)	0.138975	0.0306778	5.89373e-06	7738	T	C	0.262483	ebi-a-GCST90027726
Abbreviation: number of single-nucleotide polymorphism (nSNP); beta(b);standard error(se);expected average frequency(eaf)	-0.14827	0.0333854	8.94746e-06	7738	T	C	0.798704	ebi-a-GCST90027726
Abbreviation: number of single-nucleotide polymorphism (nSNP); beta(b);standard error(se);expected average frequency(eaf)	-0.153882	0.0307264	5.49591e-07	7738	A	G	0.741502	ebi-a-GCST90027726
Abbreviation: number of single-nucleotide polymorphism (nSNP); beta(b);standard error(se);expected average frequency(eaf)	-0.22137	0.0497435	8.57808e-06	7738	C	A	0.0816795	ebi-a-GCST90027726
Abbreviation: number of single-nucleotide polymorphism (nSNP); beta(b);standard error(se);expected average frequency(eaf)	0.149563	0.0338588	9.99563e-06	7738	G	A	0.200981	ebi-a-GCST90027726
Abbreviation: number of single-nucleotide polymorphism (nSNP); beta(b);standard error(se);expected average frequency(eaf)	-0.16342	0.036313	6.78516e-06	7738	A	G	0.157012	ebi-a-GCST90027726
Abbreviation: number of single-nucleotide polymorphism (nSNP); beta(b);standard error(se);expected average frequency(eaf)	0.13065	0.0292224	7.78987e-06	7738	G	A	0.720261	ebi-a-GCST90027726
Abbreviation: number of single-nucleotide polymorphism (nSNP); beta(b);standard error(se);expected average frequency(eaf)	-0.13858	0.0291885	2.0567e-06	7738	A	T	0.301073	ebi-a-GCST90027726
Abbreviation: number of single-nucleotide polymorphism (nSNP); beta(b);standard error(se);expected average frequency(eaf)	0.12849	0.0273588	2.64692e-06	7738	T	G	0.445331	ebi-a-GCST90027726
Abbreviation: number of single-nucleotide polymorphism (nSNP); beta(b);standard error(se);expected average frequency(eaf)	-0.273779	0.0585682	2.94632e-06	7738	C	T	0.0564855	ebi-a-GCST90027726
Abbreviation: number of single-nucleotide polymorphism (nSNP); beta(b);standard error(se);expected average frequency(eaf)	-0.15271	0.0330225	3.75656e-06	7738	A	G	0.127172	ebi-a-GCST90027727
Abbreviation: number of single-nucleotide polymorphism (nSNP); beta(b);standard error(se);expected average frequency(eaf)	-0.113852	0.0253065	6.8303e-06	7738	T	C	0.26569	ebi-a-GCST90027727
Abbreviation: number of single-nucleotide polymorphism (nSNP); beta(b);standard error(se);expected average frequency(eaf)	-0.122326	0.0261521	2.90402e-06	7738	G	T	0.24817	ebi-a-GCST90027727
Abbreviation: number of single-nucleotide polymorphism (nSNP); beta(b);standard error(se);expected average frequency(eaf)	-0.132411	0.0265641	6.20969e-07	7738	C	T	0.22381	ebi-a-GCST90027727
Abbreviation: number of single-nucleotide polymorphism (nSNP); beta(b);standard error(se);expected average frequency(eaf)	0.245305	0.0524537	2.91662e-06	7738	C	T	0.0560296	ebi-a-GCST90027727
Abbreviation: number of single-nucleotide polymorphism (nSNP); beta(b);standard error(se);expected average frequency(eaf)	-0.137657	0.0293955	2.82813e-06	7738	A	C	0.175092	ebi-a-GCST90027727
Abbreviation: number of single-nucleotide polymorphism (nSNP); beta(b);standard error(se);expected average frequency(eaf)	0.142761	0.0310618	4.30646e-06	7738	C	T	0.155412	ebi-a-GCST90027727
Abbreviation: number of single-nucleotide polymorphism (nSNP); beta(b);standard error(se);expected average frequency(eaf)	0.118084	0.0260299	5.71979e-06	7738	T	C	0.241758	ebi-a-GCST90027727
Abbreviation: number of single-nucleotide polymorphism (nSNP); beta(b);standard error(se);expected average frequency(eaf)	0.106493	0.0229062	3.33388e-06	7738	C	G	0.385316	ebi-a-GCST90027727
Abbreviation: number of single-nucleotide polymorphism (nSNP); beta(b);standard error(se);expected average frequency(eaf)	0.229104	0.0517916	9.70845e-06	7738	G	C	0.0601733	ebi-a-GCST90027727
Abbreviation: number of single-nucleotide polymorphism (nSNP); beta(b);standard error(se);expected average frequency(eaf)	0.152309	0.0330808	4.14133e-06	7738	T	C	0.131624	ebi-a-GCST90027727
Abbreviation: number of single-nucleotide polymorphism (nSNP); beta(b);standard error(se);expected average frequency(eaf)	0.106283	0.0231742	4.51211e-06	7738	G	C	0.631685	ebi-a-GCST90027727
Abbreviation: number of single-nucleotide polymorphism (nSNP); beta(b);standard error(se);expected average frequency(eaf)	0.112082	0.0236565	2.15953e-06	7738	T	C	0.328205	ebi-a-GCST90027727
Abbreviation: number of single-nucleotide polymorphism (nSNP); beta(b);standard error(se);expected average frequency(eaf)	0.157741	0.0323493	1.08168e-06	7738	A	G	0.264242	ebi-a-GCST90027724
Abbreviation: number of single-nucleotide polymorphism (nSNP); beta(b);standard error(se);expected average frequency(eaf)	0.234635	0.0496037	2.243e-06	7738	T	C	0.0996657	ebi-a-GCST90027724
Abbreviation: number of single-nucleotide polymorphism (nSNP); beta(b);standard error(se);expected average frequency(eaf)	-0.214949	0.0461112	3.13848e-06	7738	A	G	0.101421	ebi-a-GCST90027724
Abbreviation: number of single-nucleotide polymorphism (nSNP); beta(b);standard error(se);expected average frequency(eaf)	0.232309	0.0513481	6.06234e-06	7738	T	C	0.086454	ebi-a-GCST90027724
Abbreviation: number of single-nucleotide polymorphism (nSNP); beta(b);standard error(se);expected average frequency(eaf)	0.13375	0.0299629	8.04952e-06	7738	G	C	0.347008	ebi-a-GCST90027724
Abbreviation: number of single-nucleotide polymorphism (nSNP); beta(b);standard error(se);expected average frequency(eaf)	0.143092	0.0298528	1.64108e-06	7738	C	A	0.410513	ebi-a-GCST90027724
Abbreviation: number of single-nucleotide polymorphism (nSNP); beta(b);standard error(se);expected average frequency(eaf)	0.26032	0.0562116	3.63773e-06	7738	T	A	0.0719354	ebi-a-GCST90027724
Abbreviation: number of single-nucleotide polymorphism (nSNP); beta(b);standard error(se);expected average frequency(eaf)	0.131438	0.029497	8.35084e-06	7738	T	C	0.642572	ebi-a-GCST90027724
Abbreviation: number of single-nucleotide polymorphism (nSNP); beta(b);standard error(se);expected average frequency(eaf)	0.23184	0.0507452	4.9075e-06	7738	C	G	0.935054	ebi-a-GCST90027725
Abbreviation: number of single-nucleotide polymorphism (nSNP); beta(b);standard error(se);expected average frequency(eaf)	-0.247589	0.0559527	9.64606e-06	7738	A	C	0.0725455	ebi-a-GCST90027725
Abbreviation: number of single-nucleotide polymorphism (nSNP); beta(b);standard error(se);expected average frequency(eaf)	-0.132688	0.0297776	8.35103e-06	7738	G	A	0.234969	ebi-a-GCST90027725
Abbreviation: number of single-nucleotide polymorphism (nSNP); beta(b);standard error(se);expected average frequency(eaf)	0.173645	0.0359115	1.32898e-06	7738	G	A	0.142545	ebi-a-GCST90027725
Abbreviation: number of single-nucleotide polymorphism (nSNP); beta(b);standard error(se);expected average frequency(eaf)	0.144272	0.0322336	7.61115e-06	7738	G	A	0.183109	ebi-a-GCST90027725
Abbreviation: number of single-nucleotide polymorphism (nSNP); beta(b);standard error(se);expected average frequency(eaf)	0.130366	0.0287763	5.88884e-06	7738	A	C	0.720362	ebi-a-GCST90027725
Abbreviation: number of single-nucleotide polymorphism (nSNP); beta(b);standard error(se);expected average frequency(eaf)	-0.138537	0.0293727	2.39883e-06	7738	G	A	0.729889	ebi-a-GCST90027725
Abbreviation: number of single-nucleotide polymorphism (nSNP); beta(b);standard error(se);expected average frequency(eaf)	-0.174788	0.0351909	6.80503e-07	7738	T	A	0.158435	ebi-a-GCST90027725
Abbreviation: number of single-nucleotide polymorphism (nSNP); beta(b);standard error(se);expected average frequency(eaf)	-0.130506	0.028235	3.79839e-06	7738	T	C	0.398715	ebi-a-GCST90027725
Abbreviation: number of single-nucleotide polymorphism (nSNP); beta(b);standard error(se);expected average frequency(eaf)	0.137379	0.0266454	2.52546e-07	7738	C	T	0.329647	ebi-a-GCST90027725
Abbreviation: number of single-nucleotide polymorphism (nSNP); beta(b);standard error(se);expected average frequency(eaf)	0.120849	0.0257314	2.6457e-06	7738	G	A	0.620468	ebi-a-GCST90027725
Abbreviation: number of single-nucleotide polymorphism (nSNP); beta(b);standard error(se);expected average frequency(eaf)	0.208234	0.0440939	2.32938e-06	7738	G	A	0.0875038	ebi-a-GCST90027725
Abbreviation: number of single-nucleotide polymorphism (nSNP); beta(b);standard error(se);expected average frequency(eaf)	-0.138846	0.0297754	3.11494e-06	7738	C	T	0.246811	ebi-a-GCST90027725
Abbreviation: number of single-nucleotide polymorphism (nSNP); beta(b);standard error(se);expected average frequency(eaf)	-0.191666	0.0424365	6.28565e-06	7738	C	T	0.0966268	ebi-a-GCST90027725
Abbreviation: number of single-nucleotide polymorphism (nSNP); beta(b);standard error(se);expected average frequency(eaf)	-0.177112	0.0387512	4.86586e-06	7738	G	A	0.139246	ebi-a-GCST90027720
Abbreviation: number of single-nucleotide polymorphism (nSNP); beta(b);standard error(se);expected average frequency(eaf)	0.134028	0.0294005	5.14695e-06	7738	G	T	0.275814	ebi-a-GCST90027720
Abbreviation: number of single-nucleotide polymorphism (nSNP); beta(b);standard error(se);expected average frequency(eaf)	-0.127518	0.0263971	1.36019e-06	7738	C	T	0.501559	ebi-a-GCST90027720
Abbreviation: number of single-nucleotide polymorphism (nSNP); beta(b);standard error(se);expected average frequency(eaf)	-0.137501	0.027646	6.57143e-07	7738	C	A	0.35364	ebi-a-GCST90027720
Abbreviation: number of single-nucleotide polymorphism (nSNP); beta(b);standard error(se);expected average frequency(eaf)	0.242955	0.0539809	6.77142e-06	7738	G	T	0.0659397	ebi-a-GCST90027720
Abbreviation: number of single-nucleotide polymorphism (nSNP); beta(b);standard error(se);expected average frequency(eaf)	0.169223	0.0375402	6.55043e-06	7738	A	T	0.150902	ebi-a-GCST90027720
Abbreviation: number of single-nucleotide polymorphism (nSNP); beta(b);standard error(se);expected average frequency(eaf)	0.126101	0.0284315	9.19666e-06	7738	A	C	0.673768	ebi-a-GCST90027720
Abbreviation: number of single-nucleotide polymorphism (nSNP); beta(b);standard error(se);expected average frequency(eaf)	0.159552	0.035188	5.78003e-06	7738	A	G	0.174774	ebi-a-GCST90027720
Abbreviation: number of single-nucleotide polymorphism (nSNP); beta(b);standard error(se);expected average frequency(eaf)	-0.309637	0.0604889	3.07319e-07	7738	T	C	0.0506604	ebi-a-GCST90027720
Abbreviation: number of single-nucleotide polymorphism (nSNP); beta(b);standard error(se);expected average frequency(eaf)	0.140718	0.0288332	1.05857e-06	7738	C	T	0.703915	ebi-a-GCST90027720
Abbreviation: number of single-nucleotide polymorphism (nSNP); beta(b);standard error(se);expected average frequency(eaf)	-0.131017	0.0283972	3.95521e-06	7738	T	C	0.321931	ebi-a-GCST90027720
Abbreviation: number of single-nucleotide polymorphism (nSNP); beta(b);standard error(se);expected average frequency(eaf)	-0.139221	0.0289889	1.56657e-06	7738	A	G	0.304016	ebi-a-GCST90027720
Abbreviation: number of single-nucleotide polymorphism (nSNP); beta(b);standard error(se);expected average frequency(eaf)	-0.190115	0.0423962	7.31712e-06	7738	T	C	0.116364	ebi-a-GCST90027720
Abbreviation: number of single-nucleotide polymorphism (nSNP); beta(b);standard error(se);expected average frequency(eaf)	-0.137245	0.0279684	9.24081e-07	7738	T	C	0.295017	ebi-a-GCST90027721
Abbreviation: number of single-nucleotide polymorphism (nSNP); beta(b);standard error(se);expected average frequency(eaf)	0.151607	0.0337106	6.88161e-06	7738	T	C	0.163731	ebi-a-GCST90027721
Abbreviation: number of single-nucleotide polymorphism (nSNP); beta(b);standard error(se);expected average frequency(eaf)	-0.110098	0.0247826	8.88935e-06	7738	T	C	0.1438	ebi-a-GCST90027718
Abbreviation: number of single-nucleotide polymorphism (nSNP); beta(b);standard error(se);expected average frequency(eaf)	-0.0846257	0.0187864	6.64906e-06	7738	T	C	0.697572	ebi-a-GCST90027718
Abbreviation: number of single-nucleotide polymorphism (nSNP); beta(b);standard error(se);expected average frequency(eaf)	0.115394	0.0258376	7.96544e-06	7738	G	T	0.16759	ebi-a-GCST90027718
Abbreviation: number of single-nucleotide polymorphism (nSNP); beta(b);standard error(se);expected average frequency(eaf)	0.105911	0.0225412	2.61999e-06	7738	A	T	0.178593	ebi-a-GCST90027718
Abbreviation: number of single-nucleotide polymorphism (nSNP); beta(b);standard error(se);expected average frequency(eaf)	0.0821691	0.0178983	4.41387e-06	7738	C	T	0.398652	ebi-a-GCST90027718
Abbreviation: number of single-nucleotide polymorphism (nSNP); beta(b);standard error(se);expected average frequency(eaf)	0.103713	0.0228542	5.67819e-06	7738	A	G	0.212828	ebi-a-GCST90027718
Abbreviation: number of single-nucleotide polymorphism (nSNP); beta(b);standard error(se);expected average frequency(eaf)	-0.125204	0.027942	7.43396e-06	7738	C	T	0.11057	ebi-a-GCST90027718
Abbreviation: number of single-nucleotide polymorphism (nSNP); beta(b);standard error(se);expected average frequency(eaf)	-0.131824	0.0254008	2.10543e-07	7738	A	C	0.168534	ebi-a-GCST90027718
Abbreviation: number of single-nucleotide polymorphism (nSNP); beta(b);standard error(se);expected average frequency(eaf)	0.162007	0.0354736	4.948e-06	7738	A	G	0.0676924	ebi-a-GCST90027718
Abbreviation: number of single-nucleotide polymorphism (nSNP); beta(b);standard error(se);expected average frequency(eaf)	0.116128	0.0247658	2.74467e-06	7738	G	A	0.152188	ebi-a-GCST90027718
Abbreviation: number of single-nucleotide polymorphism (nSNP); beta(b);standard error(se);expected average frequency(eaf)	-0.14908	0.031022	1.54287e-06	7738	G	A	0.0850534	ebi-a-GCST90027719
Abbreviation: number of single-nucleotide polymorphism (nSNP); beta(b);standard error(se);expected average frequency(eaf)	0.0824475	0.0184789	8.13055e-06	7738	G	A	0.302884	ebi-a-GCST90027719
Abbreviation: number of single-nucleotide polymorphism (nSNP); beta(b);standard error(se);expected average frequency(eaf)	-0.0965044	0.0213059	5.91317e-06	7738	T	C	0.206659	ebi-a-GCST90027719
Abbreviation: number of single-nucleotide polymorphism (nSNP); beta(b);standard error(se);expected average frequency(eaf)	0.08881	0.0199277	8.32664e-06	7738	T	G	0.217332	ebi-a-GCST90027719
Abbreviation: number of single-nucleotide polymorphism (nSNP); beta(b);standard error(se);expected average frequency(eaf)	0.149033	0.0330142	6.35521e-06	7738	A	C	0.0662113	ebi-a-GCST90027719
Abbreviation: number of single-nucleotide polymorphism (nSNP); beta(b);standard error(se);expected average frequency(eaf)	-0.0768737	0.0173449	9.3334e-06	7738	A	C	0.648591	ebi-a-GCST90027719
Abbreviation: number of single-nucleotide polymorphism (nSNP); beta(b);standard error(se);expected average frequency(eaf)	0.142582	0.0306241	3.22597e-06	7738	G	C	0.0819166	ebi-a-GCST90027719
Abbreviation: number of single-nucleotide polymorphism (nSNP); beta(b);standard error(se);expected average frequency(eaf)	0.0829852	0.0173216	1.66066e-06	7738	A	C	0.456351	ebi-a-GCST90027719
Abbreviation: number of single-nucleotide polymorphism (nSNP); beta(b);standard error(se);expected average frequency(eaf)	-0.0802979	0.017437	4.12401e-06	7738	T	G	0.351034	ebi-a-GCST90027719
Abbreviation: number of single-nucleotide polymorphism (nSNP); beta(b);standard error(se);expected average frequency(eaf)	0.159891	0.0350485	5.06699e-06	7738	C	T	0.0803458	ebi-a-GCST90027719
Abbreviation: number of single-nucleotide polymorphism (nSNP); beta(b);standard error(se);expected average frequency(eaf)	0.0939107	0.0186646	4.86687e-07	7738	T	C	0.432431	ebi-a-GCST90027719
Abbreviation: number of single-nucleotide polymorphism (nSNP); beta(b);standard error(se);expected average frequency(eaf)	-0.0948408	0.0207598	4.91292e-06	7738	T	C	0.198004	ebi-a-GCST90027719
Abbreviation: number of single-nucleotide polymorphism (nSNP); beta(b);standard error(se);expected average frequency(eaf)	0.0807651	0.0172394	2.80066e-06	7738	C	T	0.630847	ebi-a-GCST90027719
Abbreviation: number of single-nucleotide polymorphism (nSNP); beta(b);standard error(se);expected average frequency(eaf)	0.0989134	0.0208453	2.08391e-06	7738	G	A	0.183187	ebi-a-GCST90027719
Abbreviation: number of single-nucleotide polymorphism (nSNP); beta(b);standard error(se);expected average frequency(eaf)	-0.0798621	0.017152	3.22196e-06	7738	G	A	0.665608	ebi-a-GCST90027719
Abbreviation: number of single-nucleotide polymorphism (nSNP); beta(b);standard error(se);expected average frequency(eaf)	-0.076066	0.0167144	5.34134e-06	7738	G	C	0.372348	ebi-a-GCST90027716
Abbreviation: number of single-nucleotide polymorphism (nSNP); beta(b);standard error(se);expected average frequency(eaf)	-0.127347	0.0264628	1.49197e-06	7738	G	A	0.113551	ebi-a-GCST90027716
Abbreviation: number of single-nucleotide polymorphism (nSNP); beta(b);standard error(se);expected average frequency(eaf)	0.145198	0.032165	6.35682e-06	7738	G	A	0.0859036	ebi-a-GCST90027716
Abbreviation: number of single-nucleotide polymorphism (nSNP); beta(b);standard error(se);expected average frequency(eaf)	-0.137861	0.0283694	1.17685e-06	7738	A	G	0.0939624	ebi-a-GCST90027716
Abbreviation: number of single-nucleotide polymorphism (nSNP); beta(b);standard error(se);expected average frequency(eaf)	-0.0858008	0.0183852	3.05879e-06	7738	G	A	0.289391	ebi-a-GCST90027716
Abbreviation: number of single-nucleotide polymorphism (nSNP); beta(b);standard error(se);expected average frequency(eaf)	-0.0985761	0.021844	6.39985e-06	7738	T	C	0.243401	ebi-a-GCST90027716
Abbreviation: number of single-nucleotide polymorphism (nSNP); beta(b);standard error(se);expected average frequency(eaf)	0.099713	0.0211127	2.32514e-06	7738	A	G	0.178193	ebi-a-GCST90027716
Abbreviation: number of single-nucleotide polymorphism (nSNP); beta(b);standard error(se);expected average frequency(eaf)	-0.0785738	0.0176922	8.94726e-06	7738	C	T	0.306358	ebi-a-GCST90027716
Abbreviation: number of single-nucleotide polymorphism (nSNP); beta(b);standard error(se);expected average frequency(eaf)	-0.199986	0.0433431	3.94939e-06	7738	G	A	0.212676	ebi-a-GCST90027717
Abbreviation: number of single-nucleotide polymorphism (nSNP); beta(b);standard error(se);expected average frequency(eaf)	0.175683	0.0391851	7.34598e-06	7738	G	A	0.309763	ebi-a-GCST90027717
Abbreviation: number of single-nucleotide polymorphism (nSNP); beta(b);standard error(se);expected average frequency(eaf)	0.191878	0.0365803	1.55959e-07	7738	G	A	0.604353	ebi-a-GCST90027717
Abbreviation: number of single-nucleotide polymorphism (nSNP); beta(b);standard error(se);expected average frequency(eaf)	0.204472	0.045529	7.0881e-06	7738	G	C	0.686804	ebi-a-GCST90027717
Abbreviation: number of single-nucleotide polymorphism (nSNP); beta(b);standard error(se);expected average frequency(eaf)	-0.163965	0.035668	4.28697e-06	7738	C	T	0.534825	ebi-a-GCST90027717
Abbreviation: number of single-nucleotide polymorphism (nSNP); beta(b);standard error(se);expected average frequency(eaf)	-0.327189	0.0687259	1.92846e-06	7738	T	A	0.0991426	ebi-a-GCST90027717
Abbreviation: number of single-nucleotide polymorphism (nSNP); beta(b);standard error(se);expected average frequency(eaf)	0.241475	0.0530611	5.34208e-06	7738	T	C	0.154357	ebi-a-GCST90027717
Abbreviation: number of single-nucleotide polymorphism (nSNP); beta(b);standard error(se);expected average frequency(eaf)	0.326565	0.0694734	2.59436e-06	7738	A	G	0.0723921	ebi-a-GCST90027717
Abbreviation: number of single-nucleotide polymorphism (nSNP); beta(b);standard error(se);expected average frequency(eaf)	0.233868	0.0505937	3.79193e-06	7738	C	T	0.833293	ebi-a-GCST90027717
Abbreviation: number of single-nucleotide polymorphism (nSNP); beta(b);standard error(se);expected average frequency(eaf)	0.16975	0.036898	4.21464e-06	7738	A	G	0.407123	ebi-a-GCST90027717
Abbreviation: number of single-nucleotide polymorphism (nSNP); beta(b);standard error(se);expected average frequency(eaf)	-0.0794866	0.0170431	3.10356e-06	7738	C	T	0.362334	ebi-a-GCST90027714
Abbreviation: number of single-nucleotide polymorphism (nSNP); beta(b);standard error(se);expected average frequency(eaf)	-0.11031	0.0239812	4.22766e-06	7738	C	A	0.139999	ebi-a-GCST90027714
Abbreviation: number of single-nucleotide polymorphism (nSNP); beta(b);standard error(se);expected average frequency(eaf)	-0.111752	0.0252969	9.9793e-06	7738	T	C	0.118369	ebi-a-GCST90027714
Abbreviation: number of single-nucleotide polymorphism (nSNP); beta(b);standard error(se);expected average frequency(eaf)	-0.158274	0.0352007	6.91401e-06	7738	A	G	0.0674229	ebi-a-GCST90027714
Abbreviation: number of single-nucleotide polymorphism (nSNP); beta(b);standard error(se);expected average frequency(eaf)	0.141916	0.0272287	1.86788e-07	7738	A	G	0.884538	ebi-a-GCST90027714
Abbreviation: number of single-nucleotide polymorphism (nSNP); beta(b);standard error(se);expected average frequency(eaf)	0.0936755	0.020061	3.01877e-06	7738	G	A	0.275569	ebi-a-GCST90027714
Abbreviation: number of single-nucleotide polymorphism (nSNP); beta(b);standard error(se);expected average frequency(eaf)	-0.0799638	0.0169185	2.28523e-06	7738	T	C	0.411214	ebi-a-GCST90027714
Abbreviation: number of single-nucleotide polymorphism (nSNP); beta(b);standard error(se);expected average frequency(eaf)	-0.0829059	0.017674	2.72076e-06	7738	T	A	0.312404	ebi-a-GCST90027714
Abbreviation: number of single-nucleotide polymorphism (nSNP); beta(b);standard error(se);expected average frequency(eaf)	0.0873411	0.0185197	2.40392e-06	7738	T	A	0.267415	ebi-a-GCST90027714
Abbreviation: number of single-nucleotide polymorphism (nSNP); beta(b);standard error(se);expected average frequency(eaf)	-0.1851	0.0393596	2.56626e-06	7738	C	G	0.487739	ebi-a-GCST90027715
Abbreviation: number of single-nucleotide polymorphism (nSNP); beta(b);standard error(se);expected average frequency(eaf)	-0.209178	0.0470527	8.76436e-06	7738	T	C	0.21943	ebi-a-GCST90027715
Abbreviation: number of single-nucleotide polymorphism (nSNP); beta(b);standard error(se);expected average frequency(eaf)	0.242648	0.0526257	4.01061e-06	7738	C	G	0.183805	ebi-a-GCST90027715
Abbreviation: number of single-nucleotide polymorphism (nSNP); beta(b);standard error(se);expected average frequency(eaf)	-0.183369	0.0414232	9.56731e-06	7738	C	G	0.361615	ebi-a-GCST90027715
Abbreviation: number of single-nucleotide polymorphism (nSNP); beta(b);standard error(se);expected average frequency(eaf)	0.206123	0.0435565	2.21983e-06	7738	A	G	0.27205	ebi-a-GCST90027715
Abbreviation: number of single-nucleotide polymorphism (nSNP); beta(b);standard error(se);expected average frequency(eaf)	-0.183345	0.0405327	6.08555e-06	7738	G	T	0.341522	ebi-a-GCST90027715
Abbreviation: number of single-nucleotide polymorphism (nSNP); beta(b);standard error(se);expected average frequency(eaf)	0.0850258	0.0186832	5.34146e-06	7738	A	T	0.258643	ebi-a-GCST90027712
Abbreviation: number of single-nucleotide polymorphism (nSNP); beta(b);standard error(se);expected average frequency(eaf)	-0.0878675	0.0187736	2.86339e-06	7738	A	G	0.261238	ebi-a-GCST90027712
Abbreviation: number of single-nucleotide polymorphism (nSNP); beta(b);standard error(se);expected average frequency(eaf)	-0.132618	0.0249506	1.06532e-07	7738	C	T	0.878336	ebi-a-GCST90027712
Abbreviation: number of single-nucleotide polymorphism (nSNP); beta(b);standard error(se);expected average frequency(eaf)	-0.0786974	0.0175895	7.67344e-06	7738	C	T	0.32444	ebi-a-GCST90027712
Abbreviation: number of single-nucleotide polymorphism (nSNP); beta(b);standard error(se);expected average frequency(eaf)	0.0862678	0.0191187	6.41564e-06	7738	A	G	0.247636	ebi-a-GCST90027712
Abbreviation: number of single-nucleotide polymorphism (nSNP); beta(b);standard error(se);expected average frequency(eaf)	-0.169598	0.0348422	1.12956e-06	7738	G	A	0.0613003	ebi-a-GCST90027712
Abbreviation: number of single-nucleotide polymorphism (nSNP); beta(b);standard error(se);expected average frequency(eaf)	-0.101888	0.0227273	7.35733e-06	7738	G	A	0.188409	ebi-a-GCST90027712
Abbreviation: number of single-nucleotide polymorphism (nSNP); beta(b);standard error(se);expected average frequency(eaf)	0.0744021	0.0161086	3.86002e-06	7738	A	G	0.515787	ebi-a-GCST90027713
Abbreviation: number of single-nucleotide polymorphism (nSNP); beta(b);standard error(se);expected average frequency(eaf)	-0.152218	0.0335422	5.67584e-06	7738	G	A	0.061284	ebi-a-GCST90027713
Abbreviation: number of single-nucleotide polymorphism (nSNP); beta(b);standard error(se);expected average frequency(eaf)	-0.114005	0.0253115	6.66623e-06	7738	G	A	0.119451	ebi-a-GCST90027713
Abbreviation: number of single-nucleotide polymorphism (nSNP); beta(b);standard error(se);expected average frequency(eaf)	0.141552	0.031837	8.74239e-06	7738	A	T	0.0716253	ebi-a-GCST90027713
Abbreviation: number of single-nucleotide polymorphism (nSNP); beta(b);standard error(se);expected average frequency(eaf)	0.166533	0.0370843	7.10052e-06	7738	G	C	0.0515241	ebi-a-GCST90027713
Abbreviation: number of single-nucleotide polymorphism (nSNP); beta(b);standard error(se);expected average frequency(eaf)	0.109169	0.0222639	9.41911e-07	7738	T	C	0.165883	ebi-a-GCST90027713
Abbreviation: number of single-nucleotide polymorphism (nSNP); beta(b);standard error(se);expected average frequency(eaf)	-0.0991024	0.0190993	2.11665e-07	7738	C	T	0.24116	ebi-a-GCST90027713
Abbreviation: number of single-nucleotide polymorphism (nSNP); beta(b);standard error(se);expected average frequency(eaf)	-0.0766574	0.0167781	4.90287e-06	7738	T	A	0.37594	ebi-a-GCST90027713
Abbreviation: number of single-nucleotide polymorphism (nSNP); beta(b);standard error(se);expected average frequency(eaf)	-0.0954725	0.0198699	1.5485e-06	7738	C	T	0.239139	ebi-a-GCST90027713
Abbreviation: number of single-nucleotide polymorphism (nSNP); beta(b);standard error(se);expected average frequency(eaf)	-0.112351	0.0249714	6.82197e-06	7738	C	A	0.120797	ebi-a-GCST90027713
Abbreviation: number of single-nucleotide polymorphism (nSNP); beta(b);standard error(se);expected average frequency(eaf)	-0.0783426	0.0170577	4.37351e-06	7738	T	C	0.628314	ebi-a-GCST90027713
Abbreviation: number of single-nucleotide polymorphism (nSNP); beta(b);standard error(se);expected average frequency(eaf)	0.083771	0.0184652	5.71426e-06	7738	A	G	0.313274	ebi-a-GCST90027713
Abbreviation: number of single-nucleotide polymorphism (nSNP); beta(b);standard error(se);expected average frequency(eaf)	-0.128686	0.0258429	6.37294e-07	7738	C	T	0.889108	ebi-a-GCST90027713
Abbreviation: number of single-nucleotide polymorphism (nSNP); beta(b);standard error(se);expected average frequency(eaf)	-0.11612	0.0257345	6.41446e-06	7738	A	G	0.114503	ebi-a-GCST90027713
Abbreviation: number of single-nucleotide polymorphism (nSNP); beta(b);standard error(se);expected average frequency(eaf)	0.117109	0.024666	2.05627e-06	7738	A	G	0.790512	ebi-a-GCST90027710
Abbreviation: number of single-nucleotide polymorphism (nSNP); beta(b);standard error(se);expected average frequency(eaf)	-0.104084	0.021161	8.71385e-07	7738	C	G	0.253379	ebi-a-GCST90027710
Abbreviation: number of single-nucleotide polymorphism (nSNP); beta(b);standard error(se);expected average frequency(eaf)	-0.0877806	0.0188284	3.12932e-06	7738	G	T	0.401758	ebi-a-GCST90027710
Abbreviation: number of single-nucleotide polymorphism (nSNP); beta(b);standard error(se);expected average frequency(eaf)	-0.129376	0.0292805	9.93802e-06	7738	T	A	0.104904	ebi-a-GCST90027710
Abbreviation: number of single-nucleotide polymorphism (nSNP); beta(b);standard error(se);expected average frequency(eaf)	0.085617	0.0192843	9.007e-06	7738	G	A	0.660435	ebi-a-GCST90027710
Abbreviation: number of single-nucleotide polymorphism (nSNP); beta(b);standard error(se);expected average frequency(eaf)	0.119186	0.0266965	8.02565e-06	7738	T	C	0.137348	ebi-a-GCST90027710
Abbreviation: number of single-nucleotide polymorphism (nSNP); beta(b);standard error(se);expected average frequency(eaf)	0.0926298	0.0205514	6.56825e-06	7738	C	T	0.249141	ebi-a-GCST90027710
Abbreviation: number of single-nucleotide polymorphism (nSNP); beta(b);standard error(se);expected average frequency(eaf)	-0.162048	0.0366847	9.99378e-06	7738	G	A	0.937754	ebi-a-GCST90027710
Abbreviation: number of single-nucleotide polymorphism (nSNP); beta(b);standard error(se);expected average frequency(eaf)	0.0850511	0.0180266	2.38062e-06	7738	C	T	0.463661	ebi-a-GCST90027710
Abbreviation: number of single-nucleotide polymorphism (nSNP); beta(b);standard error(se);expected average frequency(eaf)	-0.0993935	0.0212968	3.05541e-06	7738	T	A	0.232366	ebi-a-GCST90027710
Abbreviation: number of single-nucleotide polymorphism (nSNP); beta(b);standard error(se);expected average frequency(eaf)	-0.14128	0.0319375	9.70465e-06	7738	G	A	0.0844267	ebi-a-GCST90027710
Abbreviation: number of single-nucleotide polymorphism (nSNP); beta(b);standard error(se);expected average frequency(eaf)	-0.0758303	0.0169462	7.6498e-06	7738	T	A	0.578802	ebi-a-GCST90027711
Abbreviation: number of single-nucleotide polymorphism (nSNP); beta(b);standard error(se);expected average frequency(eaf)	0.102895	0.023198	9.18608e-06	7738	T	C	0.152007	ebi-a-GCST90027711
Abbreviation: number of single-nucleotide polymorphism (nSNP); beta(b);standard error(se);expected average frequency(eaf)	-0.104495	0.0196008	9.75911e-08	7738	C	T	0.748588	ebi-a-GCST90027711
Abbreviation: number of single-nucleotide polymorphism (nSNP); beta(b);standard error(se);expected average frequency(eaf)	-0.13565	0.0294121	3.98713e-06	7738	T	C	0.0895522	ebi-a-GCST90027711
Abbreviation: number of single-nucleotide polymorphism (nSNP); beta(b);standard error(se);expected average frequency(eaf)	-0.115888	0.0254404	5.23203e-06	7738	G	C	0.137948	ebi-a-GCST90027711
Abbreviation: number of single-nucleotide polymorphism (nSNP); beta(b);standard error(se);expected average frequency(eaf)	0.07791	0.0172293	6.12745e-06	7738	T	G	0.465268	ebi-a-GCST90027711
Abbreviation: number of single-nucleotide polymorphism (nSNP); beta(b);standard error(se);expected average frequency(eaf)	0.093164	0.0207363	7.02927e-06	7738	G	A	0.221209	ebi-a-GCST90027711
Abbreviation: number of single-nucleotide polymorphism (nSNP); beta(b);standard error(se);expected average frequency(eaf)	-0.0906017	0.0189569	1.75861e-06	7738	G	T	0.283648	ebi-a-GCST90027711
Abbreviation: number of single-nucleotide polymorphism (nSNP); beta(b);standard error(se);expected average frequency(eaf)	-0.079699	0.017251	3.83796e-06	7738	A	G	0.599696	ebi-a-GCST90027711
Abbreviation: number of single-nucleotide polymorphism (nSNP); beta(b);standard error(se);expected average frequency(eaf)	0.0863719	0.0176153	9.42758e-07	7738	A	G	0.498302	ebi-a-GCST90027708
Abbreviation: number of single-nucleotide polymorphism (nSNP); beta(b);standard error(se);expected average frequency(eaf)	-0.104324	0.023517	9.15925e-06	7738	G	T	0.16628	ebi-a-GCST90027708
Abbreviation: number of single-nucleotide polymorphism (nSNP); beta(b);standard error(se);expected average frequency(eaf)	-0.0921632	0.0208274	9.64029e-06	7738	G	C	0.255953	ebi-a-GCST90027708
Abbreviation: number of single-nucleotide polymorphism (nSNP); beta(b);standard error(se);expected average frequency(eaf)	-0.0824391	0.0179128	4.17955e-06	7738	A	C	0.413128	ebi-a-GCST90027708
Abbreviation: number of single-nucleotide polymorphism (nSNP); beta(b);standard error(se);expected average frequency(eaf)	0.102041	0.0218971	3.16162e-06	7738	C	G	0.223829	ebi-a-GCST90027708
Abbreviation: number of single-nucleotide polymorphism (nSNP); beta(b);standard error(se);expected average frequency(eaf)	0.0809908	0.0183201	9.83083e-06	7738	T	C	0.667501	ebi-a-GCST90027708
Abbreviation: number of single-nucleotide polymorphism (nSNP); beta(b);standard error(se);expected average frequency(eaf)	-0.0783752	0.0175819	8.28343e-06	7738	A	G	0.370348	ebi-a-GCST90027708
Abbreviation: number of single-nucleotide polymorphism (nSNP); beta(b);standard error(se);expected average frequency(eaf)	-0.0971939	0.021087	4.04231e-06	7738	G	A	0.231695	ebi-a-GCST90027708
Abbreviation: number of single-nucleotide polymorphism (nSNP); beta(b);standard error(se);expected average frequency(eaf)	0.102848	0.0231497	8.8826e-06	7738	C	T	0.175177	ebi-a-GCST90027708
Abbreviation: number of single-nucleotide polymorphism (nSNP); beta(b);standard error(se);expected average frequency(eaf)	0.165522	0.036826	6.96659e-06	7738	C	G	0.0582206	ebi-a-GCST90027708
Abbreviation: number of single-nucleotide polymorphism (nSNP); beta(b);standard error(se);expected average frequency(eaf)	-0.135913	0.029633	4.5062e-06	7738	G	A	0.098766	ebi-a-GCST90027708
Abbreviation: number of single-nucleotide polymorphism (nSNP); beta(b);standard error(se);expected average frequency(eaf)	0.0850847	0.0182563	3.15341e-06	7738	T	C	0.582531	ebi-a-GCST90027708
Abbreviation: number of single-nucleotide polymorphism (nSNP); beta(b);standard error(se);expected average frequency(eaf)	0.423935	0.0874095	1.23472e-06	7738	T	A	0.0502198	ebi-a-GCST90027709
Abbreviation: number of single-nucleotide polymorphism (nSNP); beta(b);standard error(se);expected average frequency(eaf)	-0.192549	0.0414122	3.32614e-06	7738	T	C	0.332319	ebi-a-GCST90027709
Abbreviation: number of single-nucleotide polymorphism (nSNP); beta(b);standard error(se);expected average frequency(eaf)	-0.171168	0.03874	9.94375e-06	7738	C	T	0.633833	ebi-a-GCST90027709
Abbreviation: number of single-nucleotide polymorphism (nSNP); beta(b);standard error(se);expected average frequency(eaf)	-0.201594	0.0418683	1.47238e-06	7738	T	C	0.299709	ebi-a-GCST90027709
Abbreviation: number of single-nucleotide polymorphism (nSNP); beta(b);standard error(se);expected average frequency(eaf)	0.299894	0.0643504	3.15697e-06	7738	T	A	0.0917186	ebi-a-GCST90027709
Abbreviation: number of single-nucleotide polymorphism (nSNP); beta(b);standard error(se);expected average frequency(eaf)	0.389432	0.0866371	6.95745e-06	7738	T	G	0.947478	ebi-a-GCST90027709
Abbreviation: number of single-nucleotide polymorphism (nSNP); beta(b);standard error(se);expected average frequency(eaf)	-0.226361	0.0499856	5.93964e-06	7738	A	G	0.173258	ebi-a-GCST90027709
Abbreviation: number of single-nucleotide polymorphism (nSNP); beta(b);standard error(se);expected average frequency(eaf)	-0.195869	0.0399736	9.58539e-07	7738	A	C	0.358047	ebi-a-GCST90027709
Abbreviation: number of single-nucleotide polymorphism (nSNP); beta(b);standard error(se);expected average frequency(eaf)	0.185952	0.0414666	7.3124e-06	7738	G	A	0.719256	ebi-a-GCST90027709
Abbreviation: number of single-nucleotide polymorphism (nSNP); beta(b);standard error(se);expected average frequency(eaf)	0.257556	0.0506641	3.70348e-07	7738	C	T	0.168505	ebi-a-GCST90027709
Abbreviation: number of single-nucleotide polymorphism (nSNP); beta(b);standard error(se);expected average frequency(eaf)	-0.125347	0.0266924	2.6532e-06	7738	A	T	0.72267	ebi-a-GCST90027706
Abbreviation: number of single-nucleotide polymorphism (nSNP); beta(b);standard error(se);expected average frequency(eaf)	-0.121916	0.0273473	8.27066e-06	7738	A	G	0.275764	ebi-a-GCST90027706
Abbreviation: number of single-nucleotide polymorphism (nSNP); beta(b);standard error(se);expected average frequency(eaf)	0.261818	0.0579151	6.16311e-06	7738	G	A	0.0637073	ebi-a-GCST90027706
Abbreviation: number of single-nucleotide polymorphism (nSNP); beta(b);standard error(se);expected average frequency(eaf)	0.132083	0.0280604	2.51275e-06	7738	A	G	0.747711	ebi-a-GCST90027706
Abbreviation: number of single-nucleotide polymorphism (nSNP); beta(b);standard error(se);expected average frequency(eaf)	-0.140384	0.0309599	5.77697e-06	7738	G	A	0.801962	ebi-a-GCST90027706
Abbreviation: number of single-nucleotide polymorphism (nSNP); beta(b);standard error(se);expected average frequency(eaf)	-0.120812	0.0266529	5.8205e-06	7738	G	A	0.722492	ebi-a-GCST90027706
Abbreviation: number of single-nucleotide polymorphism (nSNP); beta(b);standard error(se);expected average frequency(eaf)	0.121141	0.025352	1.76722e-06	7738	C	T	0.352337	ebi-a-GCST90027706
Abbreviation: number of single-nucleotide polymorphism (nSNP); beta(b);standard error(se);expected average frequency(eaf)	0.110457	0.0237395	3.27318e-06	7738	T	C	0.53636	ebi-a-GCST90027706
Abbreviation: number of single-nucleotide polymorphism (nSNP); beta(b);standard error(se);expected average frequency(eaf)	0.129592	0.0284218	5.12495e-06	7738	T	C	0.243533	ebi-a-GCST90027706
Abbreviation: number of single-nucleotide polymorphism (nSNP); beta(b);standard error(se);expected average frequency(eaf)	0.154234	0.0343015	6.91083e-06	7738	T	C	0.0606979	ebi-a-GCST90027707
Abbreviation: number of single-nucleotide polymorphism (nSNP); beta(b);standard error(se);expected average frequency(eaf)	-0.084435	0.0164184	2.70795e-07	7738	G	C	0.446303	ebi-a-GCST90027707
Abbreviation: number of single-nucleotide polymorphism (nSNP); beta(b);standard error(se);expected average frequency(eaf)	-0.0824794	0.0182774	6.40265e-06	7738	T	C	0.358345	ebi-a-GCST90027707
Abbreviation: number of single-nucleotide polymorphism (nSNP); beta(b);standard error(se);expected average frequency(eaf)	0.0757262	0.0169828	8.23455e-06	7738	C	G	0.65612	ebi-a-GCST90027707
Abbreviation: number of single-nucleotide polymorphism (nSNP); beta(b);standard error(se);expected average frequency(eaf)	0.0770856	0.0164382	2.73993e-06	7738	C	A	0.455977	ebi-a-GCST90027707
Abbreviation: number of single-nucleotide polymorphism (nSNP); beta(b);standard error(se);expected average frequency(eaf)	0.104747	0.0229062	4.81083e-06	7738	A	G	0.845037	ebi-a-GCST90027707
Abbreviation: number of single-nucleotide polymorphism (nSNP); beta(b);standard error(se);expected average frequency(eaf)	-0.0842745	0.0180328	2.96251e-06	7738	C	T	0.291772	ebi-a-GCST90027707
Abbreviation: number of single-nucleotide polymorphism (nSNP); beta(b);standard error(se);expected average frequency(eaf)	0.137725	0.0287283	1.63441e-06	7738	T	C	0.211309	ebi-a-GCST90027704
Abbreviation: number of single-nucleotide polymorphism (nSNP); beta(b);standard error(se);expected average frequency(eaf)	0.220647	0.0476282	3.60936e-06	7738	T	G	0.0679745	ebi-a-GCST90027704
Abbreviation: number of single-nucleotide polymorphism (nSNP); beta(b);standard error(se);expected average frequency(eaf)	0.248981	0.0508779	9.89578e-07	7738	G	A	0.0574032	ebi-a-GCST90027704
Abbreviation: number of single-nucleotide polymorphism (nSNP); beta(b);standard error(se);expected average frequency(eaf)	0.160604	0.0352358	5.16464e-06	7738	C	G	0.862372	ebi-a-GCST90027704
Abbreviation: number of single-nucleotide polymorphism (nSNP); beta(b);standard error(se);expected average frequency(eaf)	0.169314	0.0369647	4.64024e-06	7738	T	C	0.110762	ebi-a-GCST90027704
Abbreviation: number of single-nucleotide polymorphism (nSNP); beta(b);standard error(se);expected average frequency(eaf)	-0.10823	0.0233126	3.44128e-06	7738	A	G	0.436153	ebi-a-GCST90027704
Abbreviation: number of single-nucleotide polymorphism (nSNP); beta(b);standard error(se);expected average frequency(eaf)	-0.11279	0.0242025	3.15813e-06	7738	C	A	0.365659	ebi-a-GCST90027704
Abbreviation: number of single-nucleotide polymorphism (nSNP); beta(b);standard error(se);expected average frequency(eaf)	0.133192	0.0296207	6.90478e-06	7738	A	T	0.230806	ebi-a-GCST90027704
Abbreviation: number of single-nucleotide polymorphism (nSNP); beta(b);standard error(se);expected average frequency(eaf)	-0.19557	0.0430737	5.61604e-06	7738	T	C	0.0848386	ebi-a-GCST90027704
Abbreviation: number of single-nucleotide polymorphism (nSNP); beta(b);standard error(se);expected average frequency(eaf)	0.149553	0.0294764	3.90274e-07	7738	T	G	0.219233	ebi-a-GCST90027704
Abbreviation: number of single-nucleotide polymorphism (nSNP); beta(b);standard error(se);expected average frequency(eaf)	0.120874	0.0271018	8.19559e-06	7738	A	G	0.261969	ebi-a-GCST90027704
Abbreviation: number of single-nucleotide polymorphism (nSNP); beta(b);standard error(se);expected average frequency(eaf)	-0.17866	0.0393665	5.66931e-06	7738	G	A	0.192297	ebi-a-GCST90027705
Abbreviation: number of single-nucleotide polymorphism (nSNP); beta(b);standard error(se);expected average frequency(eaf)	0.148681	0.0333961	8.5055e-06	7738	G	A	0.739047	ebi-a-GCST90027705
Abbreviation: number of single-nucleotide polymorphism (nSNP); beta(b);standard error(se);expected average frequency(eaf)	-0.150339	0.0329919	5.19278e-06	7738	A	G	0.285411	ebi-a-GCST90027705
Abbreviation: number of single-nucleotide polymorphism (nSNP); beta(b);standard error(se);expected average frequency(eaf)	-0.181354	0.0369798	9.3834e-07	7738	T	C	0.191344	ebi-a-GCST90027705
Abbreviation: number of single-nucleotide polymorphism (nSNP); beta(b);standard error(se);expected average frequency(eaf)	-0.168458	0.0379208	8.89754e-06	7738	G	T	0.823431	ebi-a-GCST90027705
Abbreviation: number of single-nucleotide polymorphism (nSNP); beta(b);standard error(se);expected average frequency(eaf)	-0.183246	0.0406075	6.40354e-06	7738	T	C	0.245857	ebi-a-GCST90027702
Abbreviation: number of single-nucleotide polymorphism (nSNP); beta(b);standard error(se);expected average frequency(eaf)	0.353483	0.0766103	3.94912e-06	7738	T	C	0.0731481	ebi-a-GCST90027702
Abbreviation: number of single-nucleotide polymorphism (nSNP); beta(b);standard error(se);expected average frequency(eaf)	0.29376	0.0645394	5.3228e-06	7738	C	T	0.0921269	ebi-a-GCST90027702
Abbreviation: number of single-nucleotide polymorphism (nSNP); beta(b);standard error(se);expected average frequency(eaf)	-0.175687	0.0385789	5.26453e-06	7738	C	T	0.263946	ebi-a-GCST90027702
Abbreviation: number of single-nucleotide polymorphism (nSNP); beta(b);standard error(se);expected average frequency(eaf)	0.166232	0.0366985	5.90731e-06	7738	G	A	0.333772	ebi-a-GCST90027702
Abbreviation: number of single-nucleotide polymorphism (nSNP); beta(b);standard error(se);expected average frequency(eaf)	-0.274687	0.0610857	6.89986e-06	7738	A	T	0.124723	ebi-a-GCST90027702
Abbreviation: number of single-nucleotide polymorphism (nSNP); beta(b);standard error(se);expected average frequency(eaf)	0.155861	0.0352367	9.72232e-06	7738	T	C	0.383414	ebi-a-GCST90027702
Abbreviation: number of single-nucleotide polymorphism (nSNP); beta(b);standard error(se);expected average frequency(eaf)	0.160911	0.035888	7.33669e-06	7738	C	G	0.593418	ebi-a-GCST90027702
Abbreviation: number of single-nucleotide polymorphism (nSNP); beta(b);standard error(se);expected average frequency(eaf)	-0.27535	0.0617179	8.14179e-06	7738	G	T	0.0927686	ebi-a-GCST90027702
Abbreviation: number of single-nucleotide polymorphism (nSNP); beta(b);standard error(se);expected average frequency(eaf)	0.180766	0.0364928	7.29004e-07	7738	T	C	0.363102	ebi-a-GCST90027702
Abbreviation: number of single-nucleotide polymorphism (nSNP); beta(b);standard error(se);expected average frequency(eaf)	0.174465	0.0382463	5.07621e-06	7738	A	T	0.300908	ebi-a-GCST90027702
Abbreviation: number of single-nucleotide polymorphism (nSNP); beta(b);standard error(se);expected average frequency(eaf)	-0.185244	0.0378778	1.0055e-06	7738	C	G	0.378703	ebi-a-GCST90027702
Abbreviation: number of single-nucleotide polymorphism (nSNP); beta(b);standard error(se);expected average frequency(eaf)	-0.126	0.0279267	6.42703e-06	7738	T	A	0.701253	ebi-a-GCST90027703
Abbreviation: number of single-nucleotide polymorphism (nSNP); beta(b);standard error(se);expected average frequency(eaf)	-0.119298	0.0258636	3.97713e-06	7738	G	C	0.369284	ebi-a-GCST90027703
Abbreviation: number of single-nucleotide polymorphism (nSNP); beta(b);standard error(se);expected average frequency(eaf)	-0.131345	0.0285648	4.26285e-06	7738	G	T	0.261693	ebi-a-GCST90027703
Abbreviation: number of single-nucleotide polymorphism (nSNP); beta(b);standard error(se);expected average frequency(eaf)	0.150637	0.0321777	2.84892e-06	7738	T	G	0.191459	ebi-a-GCST90027703
Abbreviation: number of single-nucleotide polymorphism (nSNP); beta(b);standard error(se);expected average frequency(eaf)	0.208638	0.0418542	6.20055e-07	7738	A	C	0.102253	ebi-a-GCST90027703
Abbreviation: number of single-nucleotide polymorphism (nSNP); beta(b);standard error(se);expected average frequency(eaf)	-0.153647	0.0333706	4.13914e-06	7738	T	C	0.167242	ebi-a-GCST90027703
Abbreviation: number of single-nucleotide polymorphism (nSNP); beta(b);standard error(se);expected average frequency(eaf)	0.217428	0.0477808	5.35119e-06	7738	T	C	0.0817161	ebi-a-GCST90027703
Abbreviation: number of single-nucleotide polymorphism (nSNP); beta(b);standard error(se);expected average frequency(eaf)	0.123635	0.0267314	3.74421e-06	7738	T	C	0.333398	ebi-a-GCST90027703
Abbreviation: number of single-nucleotide polymorphism (nSNP); beta(b);standard error(se);expected average frequency(eaf)	0.148014	0.0311356	1.99591e-06	7738	T	C	0.800504	ebi-a-GCST90027703
Abbreviation: number of single-nucleotide polymorphism (nSNP); beta(b);standard error(se);expected average frequency(eaf)	0.128998	0.0276442	3.06577e-06	7738	C	T	0.289818	ebi-a-GCST90027703
Abbreviation: number of single-nucleotide polymorphism (nSNP); beta(b);standard error(se);expected average frequency(eaf)	-0.123001	0.0273436	6.84826e-06	7738	C	T	0.480177	ebi-a-GCST90027703
Abbreviation: number of single-nucleotide polymorphism (nSNP); beta(b);standard error(se);expected average frequency(eaf)	-0.166005	0.0372502	8.33086e-06	7738	G	A	0.93549	ebi-a-GCST90027700
Abbreviation: number of single-nucleotide polymorphism (nSNP); beta(b);standard error(se);expected average frequency(eaf)	-0.154653	0.0337699	4.65854e-06	7738	A	T	0.100826	ebi-a-GCST90027700
Abbreviation: number of single-nucleotide polymorphism (nSNP); beta(b);standard error(se);expected average frequency(eaf)	0.0928319	0.0204764	5.79829e-06	7738	T	G	0.717768	ebi-a-GCST90027700
Abbreviation: number of single-nucleotide polymorphism (nSNP); beta(b);standard error(se);expected average frequency(eaf)	0.182533	0.0405495	6.74808e-06	7738	T	C	0.0554398	ebi-a-GCST90027700
Abbreviation: number of single-nucleotide polymorphism (nSNP); beta(b);standard error(se);expected average frequency(eaf)	0.132515	0.0291489	5.46412e-06	7738	C	G	0.114751	ebi-a-GCST90027700
Abbreviation: number of single-nucleotide polymorphism (nSNP); beta(b);standard error(se);expected average frequency(eaf)	-0.12035	0.0270354	8.52452e-06	7738	T	C	0.15467	ebi-a-GCST90027700
Abbreviation: number of single-nucleotide polymorphism (nSNP); beta(b);standard error(se);expected average frequency(eaf)	-0.110907	0.0249114	8.50492e-06	7738	G	A	0.18938	ebi-a-GCST90027700
Abbreviation: number of single-nucleotide polymorphism (nSNP); beta(b);standard error(se);expected average frequency(eaf)	0.0978385	0.0198521	8.2922e-07	7738	A	T	0.517879	ebi-a-GCST90027700
Abbreviation: number of single-nucleotide polymorphism (nSNP); beta(b);standard error(se);expected average frequency(eaf)	0.087569	0.0183949	1.93108e-06	7738	A	G	0.508609	ebi-a-GCST90027700
Abbreviation: number of single-nucleotide polymorphism (nSNP); beta(b);standard error(se);expected average frequency(eaf)	-0.07765	0.0172744	6.95425e-06	7738	G	A	0.683099	ebi-a-GCST90027701
Abbreviation: number of single-nucleotide polymorphism (nSNP); beta(b);standard error(se);expected average frequency(eaf)	0.0922835	0.0196436	2.62851e-06	7738	A	C	0.789079	ebi-a-GCST90027701
Abbreviation: number of single-nucleotide polymorphism (nSNP); beta(b);standard error(se);expected average frequency(eaf)	0.0752991	0.0166714	6.28217e-06	7738	A	G	0.379853	ebi-a-GCST90027701
Abbreviation: number of single-nucleotide polymorphism (nSNP); beta(b);standard error(se);expected average frequency(eaf)	-0.0864468	0.0192926	7.43498e-06	7738	T	C	0.76665	ebi-a-GCST90027701
Abbreviation: number of single-nucleotide polymorphism (nSNP); beta(b);standard error(se);expected average frequency(eaf)	0.172349	0.0307767	2.14398e-08	7738	T	C	0.0745717	ebi-a-GCST90027701
Abbreviation: number of single-nucleotide polymorphism (nSNP); beta(b);standard error(se);expected average frequency(eaf)	-0.146726	0.0315474	3.30385e-06	7738	T	C	0.929491	ebi-a-GCST90027701
Abbreviation: number of single-nucleotide polymorphism (nSNP); beta(b);standard error(se);expected average frequency(eaf)	0.0889157	0.0200037	8.79083e-06	7738	C	T	0.19937	ebi-a-GCST90027701
Abbreviation: number of single-nucleotide polymorphism (nSNP); beta(b);standard error(se);expected average frequency(eaf)	-0.0998828	0.0223981	8.21788e-06	7738	T	C	0.159687	ebi-a-GCST90027701
Abbreviation: number of single-nucleotide polymorphism (nSNP); beta(b);standard error(se);expected average frequency(eaf)	0.172345	0.0388627	9.21956e-06	7738	G	A	0.0543052	ebi-a-GCST90027701
Abbreviation: number of single-nucleotide polymorphism (nSNP); beta(b);standard error(se);expected average frequency(eaf)	0.0897462	0.0199633	6.93889e-06	7738	G	A	0.76759	ebi-a-GCST90027701
Abbreviation: number of single-nucleotide polymorphism (nSNP); beta(b);standard error(se);expected average frequency(eaf)	-0.0712291	0.0160801	9.43865e-06	7738	A	G	0.476825	ebi-a-GCST90027701
Abbreviation: number of single-nucleotide polymorphism (nSNP); beta(b);standard error(se);expected average frequency(eaf)	0.148535	0.0333148	8.25201e-06	7738	G	C	0.0675263	ebi-a-GCST90027698
Abbreviation: number of single-nucleotide polymorphism (nSNP); beta(b);standard error(se);expected average frequency(eaf)	-0.116962	0.0257372	5.50744e-06	7738	A	G	0.131426	ebi-a-GCST90027698
Abbreviation: number of single-nucleotide polymorphism (nSNP); beta(b);standard error(se);expected average frequency(eaf)	0.0819775	0.0178218	4.22795e-06	7738	A	G	0.324371	ebi-a-GCST90027698
Abbreviation: number of single-nucleotide polymorphism (nSNP); beta(b);standard error(se);expected average frequency(eaf)	0.0880518	0.0190049	3.60189e-06	7738	G	A	0.283512	ebi-a-GCST90027698
Abbreviation: number of single-nucleotide polymorphism (nSNP); beta(b);standard error(se);expected average frequency(eaf)	0.0776497	0.0170857	5.50111e-06	7738	A	G	0.400457	ebi-a-GCST90027698
Abbreviation: number of single-nucleotide polymorphism (nSNP); beta(b);standard error(se);expected average frequency(eaf)	0.0972865	0.0218412	8.41802e-06	7738	T	C	0.183821	ebi-a-GCST90027698
Abbreviation: number of single-nucleotide polymorphism (nSNP); beta(b);standard error(se);expected average frequency(eaf)	0.0764387	0.0168408	5.65458e-06	7738	T	G	0.434982	ebi-a-GCST90027698
Abbreviation: number of single-nucleotide polymorphism (nSNP); beta(b);standard error(se);expected average frequency(eaf)	0.0928494	0.0205642	6.32878e-06	7738	G	A	0.209692	ebi-a-GCST90027698
Abbreviation: number of single-nucleotide polymorphism (nSNP); beta(b);standard error(se);expected average frequency(eaf)	0.113252	0.0240443	2.47531e-06	7738	A	G	0.144301	ebi-a-GCST90027698
Abbreviation: number of single-nucleotide polymorphism (nSNP); beta(b);standard error(se);expected average frequency(eaf)	0.128011	0.0284243	6.68205e-06	7738	G	C	0.096049	ebi-a-GCST90027698
Abbreviation: number of single-nucleotide polymorphism (nSNP); beta(b);standard error(se);expected average frequency(eaf)	-0.128672	0.0281575	4.88394e-06	7738	C	A	0.121318	ebi-a-GCST90027698
Abbreviation: number of single-nucleotide polymorphism (nSNP); beta(b);standard error(se);expected average frequency(eaf)	0.0813916	0.0179671	5.89766e-06	7738	G	C	0.65056	ebi-a-GCST90027698
Abbreviation: number of single-nucleotide polymorphism (nSNP); beta(b);standard error(se);expected average frequency(eaf)	-0.101857	0.0217912	2.95046e-06	7738	G	A	0.80931	ebi-a-GCST90027698
Abbreviation: number of single-nucleotide polymorphism (nSNP); beta(b);standard error(se);expected average frequency(eaf)	0.114019	0.0257271	9.34136e-06	7738	C	G	0.264503	ebi-a-GCST90027699
Abbreviation: number of single-nucleotide polymorphism (nSNP); beta(b);standard error(se);expected average frequency(eaf)	-0.157352	0.0331489	2.06628e-06	7738	T	G	0.858175	ebi-a-GCST90027699
Abbreviation: number of single-nucleotide polymorphism (nSNP); beta(b);standard error(se);expected average frequency(eaf)	-0.156448	0.0351462	8.53336e-06	7738	C	T	0.800105	ebi-a-GCST90027699
Abbreviation: number of single-nucleotide polymorphism (nSNP); beta(b);standard error(se);expected average frequency(eaf)	0.219253	0.0491802	8.26666e-06	7738	A	T	0.0614025	ebi-a-GCST90027699
Abbreviation: number of single-nucleotide polymorphism (nSNP); beta(b);standard error(se);expected average frequency(eaf)	0.141604	0.030424	3.25005e-06	7738	G	A	0.159538	ebi-a-GCST90027699
Abbreviation: number of single-nucleotide polymorphism (nSNP); beta(b);standard error(se);expected average frequency(eaf)	0.113643	0.0243381	3.02176e-06	7738	G	A	0.578874	ebi-a-GCST90027699
Abbreviation: number of single-nucleotide polymorphism (nSNP); beta(b);standard error(se);expected average frequency(eaf)	0.121662	0.0262543	3.58691e-06	7738	T	G	0.752057	ebi-a-GCST90027699
Abbreviation: number of single-nucleotide polymorphism (nSNP); beta(b);standard error(se);expected average frequency(eaf)	-0.202035	0.045734	9.97999e-06	7738	A	G	0.0689527	ebi-a-GCST90027699
Abbreviation: number of single-nucleotide polymorphism (nSNP); beta(b);standard error(se);expected average frequency(eaf)	0.112996	0.0224076	4.5887e-07	7738	A	T	0.527096	ebi-a-GCST90027699
Abbreviation: number of single-nucleotide polymorphism (nSNP); beta(b);standard error(se);expected average frequency(eaf)	0.110515	0.0237353	3.22203e-06	7738	C	T	0.429707	ebi-a-GCST90027699
Abbreviation: number of single-nucleotide polymorphism (nSNP); beta(b);standard error(se);expected average frequency(eaf)	0.100351	0.0226398	9.31494e-06	7738	A	G	0.555549	ebi-a-GCST90027699
Abbreviation: number of single-nucleotide polymorphism (nSNP); beta(b);standard error(se);expected average frequency(eaf)	0.194892	0.0414986	2.64844e-06	7738	A	G	0.0856002	ebi-a-GCST90027696
Abbreviation: number of single-nucleotide polymorphism (nSNP); beta(b);standard error(se);expected average frequency(eaf)	-0.138203	0.0305287	5.98301e-06	7738	T	C	0.174616	ebi-a-GCST90027696
Abbreviation: number of single-nucleotide polymorphism (nSNP); beta(b);standard error(se);expected average frequency(eaf)	-0.122751	0.0241408	3.6801e-07	7738	T	G	0.651908	ebi-a-GCST90027696
Abbreviation: number of single-nucleotide polymorphism (nSNP); beta(b);standard error(se);expected average frequency(eaf)	-0.134295	0.0289879	3.60745e-06	7738	A	G	0.202817	ebi-a-GCST90027696
Abbreviation: number of single-nucleotide polymorphism (nSNP); beta(b);standard error(se);expected average frequency(eaf)	0.171616	0.0334868	2.97687e-07	7738	G	A	0.146863	ebi-a-GCST90027696
Abbreviation: number of single-nucleotide polymorphism (nSNP); beta(b);standard error(se);expected average frequency(eaf)	-0.125955	0.0237103	1.08288e-07	7738	C	T	0.445343	ebi-a-GCST90027696
Abbreviation: number of single-nucleotide polymorphism (nSNP); beta(b);standard error(se);expected average frequency(eaf)	0.114302	0.024484	3.03473e-06	7738	A	C	0.373021	ebi-a-GCST90027696
Abbreviation: number of single-nucleotide polymorphism (nSNP); beta(b);standard error(se);expected average frequency(eaf)	-0.0927844	0.0209782	9.73868e-06	7738	T	A	0.725202	ebi-a-GCST90027697
Abbreviation: number of single-nucleotide polymorphism (nSNP); beta(b);standard error(se);expected average frequency(eaf)	0.157775	0.0309694	3.49607e-07	7738	T	C	0.0975091	ebi-a-GCST90027697
Abbreviation: number of single-nucleotide polymorphism (nSNP); beta(b);standard error(se);expected average frequency(eaf)	0.147009	0.0327317	7.07783e-06	7738	A	T	0.0808123	ebi-a-GCST90027697
Abbreviation: number of single-nucleotide polymorphism (nSNP); beta(b);standard error(se);expected average frequency(eaf)	-0.143232	0.03221	8.71565e-06	7738	A	G	0.0795639	ebi-a-GCST90027697
Abbreviation: number of single-nucleotide polymorphism (nSNP); beta(b);standard error(se);expected average frequency(eaf)	-0.0929431	0.0184464	4.69105e-07	7738	A	G	0.331563	ebi-a-GCST90027697
Abbreviation: number of single-nucleotide polymorphism (nSNP); beta(b);standard error(se);expected average frequency(eaf)	-0.119584	0.025812	3.60612e-06	7738	T	G	0.141321	ebi-a-GCST90027697
Abbreviation: number of single-nucleotide polymorphism (nSNP); beta(b);standard error(se);expected average frequency(eaf)	0.0835739	0.0185211	6.41121e-06	7738	G	A	0.65561	ebi-a-GCST90027697
Abbreviation: number of single-nucleotide polymorphism (nSNP); beta(b);standard error(se);expected average frequency(eaf)	0.110016	0.0242636	5.78189e-06	7738	G	A	0.157811	ebi-a-GCST90027697
Abbreviation: number of single-nucleotide polymorphism (nSNP); beta(b);standard error(se);expected average frequency(eaf)	-0.0806683	0.0176145	4.65715e-06	7738	T	C	0.524082	ebi-a-GCST90027697
Abbreviation: number of single-nucleotide polymorphism (nSNP); beta(b);standard error(se);expected average frequency(eaf)	-0.169244	0.0364694	3.47208e-06	7738	T	C	0.935409	ebi-a-GCST90027697
Abbreviation: number of single-nucleotide polymorphism (nSNP); beta(b);standard error(se);expected average frequency(eaf)	0.0812445	0.01747	3.31101e-06	7738	G	A	0.49855	ebi-a-GCST90027697
Abbreviation: number of single-nucleotide polymorphism (nSNP); beta(b);standard error(se);expected average frequency(eaf)	0.0742452	0.016781	9.67253e-06	7738	C	A	0.505929	ebi-a-GCST90027694
Abbreviation: number of single-nucleotide polymorphism (nSNP); beta(b);standard error(se);expected average frequency(eaf)	-0.081979	0.0166906	9.02942e-07	7738	G	A	0.417237	ebi-a-GCST90027694
Abbreviation: number of single-nucleotide polymorphism (nSNP); beta(b);standard error(se);expected average frequency(eaf)	0.0829122	0.0180151	4.17686e-06	7738	C	T	0.680953	ebi-a-GCST90027694
Abbreviation: number of single-nucleotide polymorphism (nSNP); beta(b);standard error(se);expected average frequency(eaf)	0.0749687	0.0168865	9.01384e-06	7738	G	A	0.536767	ebi-a-GCST90027694
Abbreviation: number of single-nucleotide polymorphism (nSNP); beta(b);standard error(se);expected average frequency(eaf)	0.131146	0.0296124	9.47829e-06	7738	A	G	0.0912533	ebi-a-GCST90027694
Abbreviation: number of single-nucleotide polymorphism (nSNP); beta(b);standard error(se);expected average frequency(eaf)	0.0865939	0.0178388	1.20851e-06	7738	G	C	0.664356	ebi-a-GCST90027694
Abbreviation: number of single-nucleotide polymorphism (nSNP); beta(b);standard error(se);expected average frequency(eaf)	-0.0979854	0.0215634	5.51798e-06	7738	A	C	0.219845	ebi-a-GCST90027694
Abbreviation: number of single-nucleotide polymorphism (nSNP); beta(b);standard error(se);expected average frequency(eaf)	-0.165344	0.0370085	7.90551e-06	7738	C	G	0.058124	ebi-a-GCST90027694
Abbreviation: number of single-nucleotide polymorphism (nSNP); beta(b);standard error(se);expected average frequency(eaf)	0.0910549	0.0204101	8.14779e-06	7738	C	A	0.769202	ebi-a-GCST90027694
Abbreviation: number of single-nucleotide polymorphism (nSNP); beta(b);standard error(se);expected average frequency(eaf)	0.136187	0.0296879	4.49024e-06	7738	T	C	0.0949423	ebi-a-GCST90027695
Abbreviation: number of single-nucleotide polymorphism (nSNP); beta(b);standard error(se);expected average frequency(eaf)	-0.0790905	0.017334	5.04882e-06	7738	T	C	0.385942	ebi-a-GCST90027695
Abbreviation: number of single-nucleotide polymorphism (nSNP); beta(b);standard error(se);expected average frequency(eaf)	0.153567	0.0333456	4.11822e-06	7738	A	G	0.0776336	ebi-a-GCST90027695
Abbreviation: number of single-nucleotide polymorphism (nSNP); beta(b);standard error(se);expected average frequency(eaf)	-0.189927	0.0427222	8.76415e-06	7738	T	C	0.0506658	ebi-a-GCST90027695
Abbreviation: number of single-nucleotide polymorphism (nSNP); beta(b);standard error(se);expected average frequency(eaf)	-0.158181	0.0340512	3.39461e-06	7738	C	T	0.0698756	ebi-a-GCST90027695
Abbreviation: number of single-nucleotide polymorphism (nSNP); beta(b);standard error(se);expected average frequency(eaf)	0.0829432	0.0179741	3.93849e-06	7738	T	C	0.370832	ebi-a-GCST90027695
Abbreviation: number of single-nucleotide polymorphism (nSNP); beta(b);standard error(se);expected average frequency(eaf)	-0.109842	0.0209364	1.55042e-07	7738	C	T	0.253827	ebi-a-GCST90027695
Abbreviation: number of single-nucleotide polymorphism (nSNP); beta(b);standard error(se);expected average frequency(eaf)	0.169254	0.0349493	1.27991e-06	7738	G	A	0.0685882	ebi-a-GCST90027695
Abbreviation: number of single-nucleotide polymorphism (nSNP); beta(b);standard error(se);expected average frequency(eaf)	0.100913	0.0222596	5.80243e-06	7738	A	G	0.81313	ebi-a-GCST90027695
Abbreviation: number of single-nucleotide polymorphism (nSNP); beta(b);standard error(se);expected average frequency(eaf)	0.177111	0.0400405	9.72053e-06	7738	A	G	0.0517068	ebi-a-GCST90027695
Abbreviation: number of single-nucleotide polymorphism (nSNP); beta(b);standard error(se);expected average frequency(eaf)	0.0814204	0.0183917	9.55476e-06	7738	T	C	0.318062	ebi-a-GCST90027695
Abbreviation: number of single-nucleotide polymorphism (nSNP); beta(b);standard error(se);expected average frequency(eaf)	-0.107635	0.0224718	1.66982e-06	7738	C	T	0.811072	ebi-a-GCST90027695
Abbreviation: number of single-nucleotide polymorphism (nSNP); beta(b);standard error(se);expected average frequency(eaf)	0.0941197	0.0205927	4.86463e-06	7738	C	T	0.257608	ebi-a-GCST90027695
Abbreviation: number of single-nucleotide polymorphism (nSNP); beta(b);standard error(se);expected average frequency(eaf)	0.161612	0.0350091	3.90652e-06	7738	T	C	0.072341	ebi-a-GCST90027695
Abbreviation: number of single-nucleotide polymorphism (nSNP); beta(b);standard error(se);expected average frequency(eaf)	-0.152231	0.0196209	8.58816e-15	7738	T	C	0.754899	ebi-a-GCST90027688
Abbreviation: number of single-nucleotide polymorphism (nSNP); beta(b);standard error(se);expected average frequency(eaf)	0.0845549	0.0186301	5.66213e-06	7738	G	T	0.694865	ebi-a-GCST90027688
Abbreviation: number of single-nucleotide polymorphism (nSNP); beta(b);standard error(se);expected average frequency(eaf)	-0.171486	0.0340129	4.61201e-07	7738	T	C	0.0721825	ebi-a-GCST90027688
Abbreviation: number of single-nucleotide polymorphism (nSNP); beta(b);standard error(se);expected average frequency(eaf)	-0.125655	0.0275202	4.97348e-06	7738	G	A	0.103149	ebi-a-GCST90027688
Abbreviation: number of single-nucleotide polymorphism (nSNP); beta(b);standard error(se);expected average frequency(eaf)	0.0774997	0.0174123	8.55224e-06	7738	T	C	0.364923	ebi-a-GCST90027688
Abbreviation: number of single-nucleotide polymorphism (nSNP); beta(b);standard error(se);expected average frequency(eaf)	0.120463	0.0262743	4.5437e-06	7738	T	C	0.114251	ebi-a-GCST90027688
Abbreviation: number of single-nucleotide polymorphism (nSNP); beta(b);standard error(se);expected average frequency(eaf)	0.0770323	0.0167241	4.10336e-06	7738	C	T	0.464323	ebi-a-GCST90027688
Abbreviation: number of single-nucleotide polymorphism (nSNP); beta(b);standard error(se);expected average frequency(eaf)	-0.0769908	0.0167217	4.13971e-06	7738	G	A	0.552592	ebi-a-GCST90027688
Abbreviation: number of single-nucleotide polymorphism (nSNP); beta(b);standard error(se);expected average frequency(eaf)	-0.108607	0.0243638	8.28362e-06	7738	C	T	0.147975	ebi-a-GCST90027688
Abbreviation: number of single-nucleotide polymorphism (nSNP); beta(b);standard error(se);expected average frequency(eaf)	0.0909496	0.0200943	6.00703e-06	7738	T	C	0.759129	ebi-a-GCST90027688
Abbreviation: number of single-nucleotide polymorphism (nSNP); beta(b);standard error(se);expected average frequency(eaf)	-0.0818989	0.0181838	6.67006e-06	7738	A	G	0.334215	ebi-a-GCST90027688
Abbreviation: number of single-nucleotide polymorphism (nSNP); beta(b);standard error(se);expected average frequency(eaf)	-0.121914	0.0252893	1.43014e-06	7738	T	C	0.667952	ebi-a-GCST90027689
Abbreviation: number of single-nucleotide polymorphism (nSNP); beta(b);standard error(se);expected average frequency(eaf)	0.214048	0.0456884	2.80008e-06	7738	A	C	0.0848704	ebi-a-GCST90027689
Abbreviation: number of single-nucleotide polymorphism (nSNP); beta(b);standard error(se);expected average frequency(eaf)	-0.138041	0.0307687	7.24286e-06	7738	T	C	0.186661	ebi-a-GCST90027689
Abbreviation: number of single-nucleotide polymorphism (nSNP); beta(b);standard error(se);expected average frequency(eaf)	-0.108741	0.0244454	8.65466e-06	7738	G	A	0.422944	ebi-a-GCST90027689
Abbreviation: number of single-nucleotide polymorphism (nSNP); beta(b);standard error(se);expected average frequency(eaf)	0.118961	0.0267512	8.70984e-06	7738	A	G	0.286471	ebi-a-GCST90027689
Abbreviation: number of single-nucleotide polymorphism (nSNP); beta(b);standard error(se);expected average frequency(eaf)	-0.2575	0.0542358	2.05655e-06	7738	C	G	0.946447	ebi-a-GCST90027689
Abbreviation: number of single-nucleotide polymorphism (nSNP); beta(b);standard error(se);expected average frequency(eaf)	-0.218902	0.0480583	5.24035e-06	7738	T	C	0.0705586	ebi-a-GCST90027689
Abbreviation: number of single-nucleotide polymorphism (nSNP); beta(b);standard error(se);expected average frequency(eaf)	-0.0902038	0.0201434	7.53147e-06	7738	G	C	0.308248	ebi-a-GCST90027686
Abbreviation: number of single-nucleotide polymorphism (nSNP); beta(b);standard error(se);expected average frequency(eaf)	0.0909052	0.0199384	5.13251e-06	7738	T	C	0.290693	ebi-a-GCST90027686
Abbreviation: number of single-nucleotide polymorphism (nSNP); beta(b);standard error(se);expected average frequency(eaf)	0.0928291	0.0207199	7.45796e-06	7738	C	T	0.261341	ebi-a-GCST90027686
Abbreviation: number of single-nucleotide polymorphism (nSNP); beta(b);standard error(se);expected average frequency(eaf)	0.106836	0.0236374	6.19028e-06	7738	G	T	0.182956	ebi-a-GCST90027686
Abbreviation: number of single-nucleotide polymorphism (nSNP); beta(b);standard error(se);expected average frequency(eaf)	0.191014	0.039289	1.16343e-06	7738	T	C	0.0641869	ebi-a-GCST90027686
Abbreviation: number of single-nucleotide polymorphism (nSNP); beta(b);standard error(se);expected average frequency(eaf)	0.108913	0.0234524	3.4172e-06	7738	T	A	0.197307	ebi-a-GCST90027686
Abbreviation: number of single-nucleotide polymorphism (nSNP); beta(b);standard error(se);expected average frequency(eaf)	-0.124435	0.0259939	1.69208e-06	7738	G	A	0.172487	ebi-a-GCST90027686
Abbreviation: number of single-nucleotide polymorphism (nSNP); beta(b);standard error(se);expected average frequency(eaf)	0.088377	0.0199345	9.27684e-06	7738	G	A	0.702824	ebi-a-GCST90027686
Abbreviation: number of single-nucleotide polymorphism (nSNP); beta(b);standard error(se);expected average frequency(eaf)	-0.085249	0.018956	6.88478e-06	7738	G	A	0.58638	ebi-a-GCST90027686
Abbreviation: number of single-nucleotide polymorphism (nSNP); beta(b);standard error(se);expected average frequency(eaf)	-0.0894416	0.0190782	2.75677e-06	7738	G	C	0.636465	ebi-a-GCST90027686
Abbreviation: number of single-nucleotide polymorphism (nSNP); beta(b);standard error(se);expected average frequency(eaf)	-0.105931	0.0202559	1.69828e-07	7738	T	C	0.611517	ebi-a-GCST90027686
Abbreviation: number of single-nucleotide polymorphism (nSNP); beta(b);standard error(se);expected average frequency(eaf)	0.109943	0.0229035	1.58453e-06	7738	T	C	0.198579	ebi-a-GCST90027686
Abbreviation: number of single-nucleotide polymorphism (nSNP); beta(b);standard error(se);expected average frequency(eaf)	-0.0999736	0.0223101	7.42643e-06	7738	G	A	0.786723	ebi-a-GCST90027686
Abbreviation: number of single-nucleotide polymorphism (nSNP); beta(b);standard error(se);expected average frequency(eaf)	0.127241	0.0244437	1.93486e-07	7738	A	G	0.1829	ebi-a-GCST90027686
Abbreviation: number of single-nucleotide polymorphism (nSNP); beta(b);standard error(se);expected average frequency(eaf)	0.109575	0.0241815	5.86084e-06	7738	T	C	0.204089	ebi-a-GCST90027686
Abbreviation: number of single-nucleotide polymorphism (nSNP); beta(b);standard error(se);expected average frequency(eaf)	-0.147631	0.0331519	8.46155e-06	7738	C	G	0.424259	ebi-a-GCST90027687
Abbreviation: number of single-nucleotide polymorphism (nSNP); beta(b);standard error(se);expected average frequency(eaf)	0.247295	0.0525607	2.53951e-06	7738	A	G	0.119849	ebi-a-GCST90027687
Abbreviation: number of single-nucleotide polymorphism (nSNP); beta(b);standard error(se);expected average frequency(eaf)	-0.258588	0.0535065	1.34602e-06	7738	A	G	0.110945	ebi-a-GCST90027687
Abbreviation: number of single-nucleotide polymorphism (nSNP); beta(b);standard error(se);expected average frequency(eaf)	-0.173838	0.0373515	3.25387e-06	7738	A	C	0.759341	ebi-a-GCST90027687
Abbreviation: number of single-nucleotide polymorphism (nSNP); beta(b);standard error(se);expected average frequency(eaf)	-0.146609	0.0327864	7.76229e-06	7738	T	A	0.454366	ebi-a-GCST90027687
Abbreviation: number of single-nucleotide polymorphism (nSNP); beta(b);standard error(se);expected average frequency(eaf)	-0.185915	0.0401205	3.58806e-06	7738	G	T	0.200868	ebi-a-GCST90027687
Abbreviation: number of single-nucleotide polymorphism (nSNP); beta(b);standard error(se);expected average frequency(eaf)	-0.324347	0.0726073	7.92739e-06	7738	A	G	0.0533435	ebi-a-GCST90027687
Abbreviation: number of single-nucleotide polymorphism (nSNP); beta(b);standard error(se);expected average frequency(eaf)	0.165638	0.0337323	9.09076e-07	7738	C	G	0.331862	ebi-a-GCST90027687
Abbreviation: number of single-nucleotide polymorphism (nSNP); beta(b);standard error(se);expected average frequency(eaf)	-0.19787	0.0443618	8.1822e-06	7738	T	C	0.106517	ebi-a-GCST90027678
Abbreviation: number of single-nucleotide polymorphism (nSNP); beta(b);standard error(se);expected average frequency(eaf)	0.16619	0.0354633	2.78253e-06	7738	T	C	0.185171	ebi-a-GCST90027678
Abbreviation: number of single-nucleotide polymorphism (nSNP); beta(b);standard error(se);expected average frequency(eaf)	-0.130716	0.0274759	1.96029e-06	7738	T	C	0.4232	ebi-a-GCST90027678
Abbreviation: number of single-nucleotide polymorphism (nSNP); beta(b);standard error(se);expected average frequency(eaf)	0.134359	0.0290493	3.74214e-06	7738	G	A	0.299801	ebi-a-GCST90027678
Abbreviation: number of single-nucleotide polymorphism (nSNP); beta(b);standard error(se);expected average frequency(eaf)	-0.127219	0.0283984	7.47137e-06	7738	A	G	0.332114	ebi-a-GCST90027678
Abbreviation: number of single-nucleotide polymorphism (nSNP); beta(b);standard error(se);expected average frequency(eaf)	-0.130019	0.028663	5.72941e-06	7738	C	A	0.290347	ebi-a-GCST90027678
Abbreviation: number of single-nucleotide polymorphism (nSNP); beta(b);standard error(se);expected average frequency(eaf)	-0.162536	0.0362279	7.24036e-06	7738	C	T	0.157817	ebi-a-GCST90027678
Abbreviation: number of single-nucleotide polymorphism (nSNP); beta(b);standard error(se);expected average frequency(eaf)	-0.126683	0.0278625	5.44866e-06	7738	T	C	0.151584	ebi-a-GCST90027679
Abbreviation: number of single-nucleotide polymorphism (nSNP); beta(b);standard error(se);expected average frequency(eaf)	-0.17341	0.0385777	6.95392e-06	7738	A	G	0.0730062	ebi-a-GCST90027679
Abbreviation: number of single-nucleotide polymorphism (nSNP); beta(b);standard error(se);expected average frequency(eaf)	0.117901	0.0259445	5.50985e-06	7738	T	C	0.168383	ebi-a-GCST90027679
Abbreviation: number of single-nucleotide polymorphism (nSNP); beta(b);standard error(se);expected average frequency(eaf)	0.100039	0.0211144	2.15869e-06	7738	A	C	0.399475	ebi-a-GCST90027679
Abbreviation: number of single-nucleotide polymorphism (nSNP); beta(b);standard error(se);expected average frequency(eaf)	0.102716	0.0224918	4.95233e-06	7738	A	G	0.743589	ebi-a-GCST90027679
Abbreviation: number of single-nucleotide polymorphism (nSNP); beta(b);standard error(se);expected average frequency(eaf)	0.19416	0.03752	2.28108e-07	7738	A	G	0.0732338	ebi-a-GCST90027679
Abbreviation: number of single-nucleotide polymorphism (nSNP); beta(b);standard error(se);expected average frequency(eaf)	-0.0930453	0.0197255	2.39337e-06	7738	G	T	0.39951	ebi-a-GCST90027679
Abbreviation: number of single-nucleotide polymorphism (nSNP); beta(b);standard error(se);expected average frequency(eaf)	-0.090728	0.020247	7.42745e-06	7738	G	T	0.354587	ebi-a-GCST90027679
Abbreviation: number of single-nucleotide polymorphism (nSNP); beta(b);standard error(se);expected average frequency(eaf)	0.100571	0.020125	5.81246e-07	7738	A	G	0.371821	ebi-a-GCST90027679
Abbreviation: number of single-nucleotide polymorphism (nSNP); beta(b);standard error(se);expected average frequency(eaf)	-0.111547	0.0249138	7.5591e-06	7738	T	C	0.202463	ebi-a-GCST90027679
Abbreviation: number of single-nucleotide polymorphism (nSNP); beta(b);standard error(se);expected average frequency(eaf)	0.225631	0.0487924	3.75872e-06	7738	G	A	0.0648521	ebi-a-GCST90027679
Abbreviation: number of single-nucleotide polymorphism (nSNP); beta(b);standard error(se);expected average frequency(eaf)	0.0931033	0.0205603	5.94566e-06	7738	A	G	0.373708	ebi-a-GCST90027679
Abbreviation: number of single-nucleotide polymorphism (nSNP); beta(b);standard error(se);expected average frequency(eaf)	0.0906515	0.0197671	4.51877e-06	7738	C	G	0.516659	ebi-a-GCST90027679
Abbreviation: number of single-nucleotide polymorphism (nSNP); beta(b);standard error(se);expected average frequency(eaf)	-0.0734502	0.0165219	8.76395e-06	7738	T	C	0.400889	ebi-a-GCST90027676
Abbreviation: number of single-nucleotide polymorphism (nSNP); beta(b);standard error(se);expected average frequency(eaf)	-0.114376	0.0255568	7.62816e-06	7738	T	C	0.111851	ebi-a-GCST90027676
Abbreviation: number of single-nucleotide polymorphism (nSNP); beta(b);standard error(se);expected average frequency(eaf)	0.0915711	0.0202793	6.31655e-06	7738	G	A	0.20347	ebi-a-GCST90027676
Abbreviation: number of single-nucleotide polymorphism (nSNP); beta(b);standard error(se);expected average frequency(eaf)	-0.109559	0.0247809	9.81884e-06	7738	C	T	0.143828	ebi-a-GCST90027676
Abbreviation: number of single-nucleotide polymorphism (nSNP); beta(b);standard error(se);expected average frequency(eaf)	0.0829663	0.0179829	3.95722e-06	7738	T	A	0.288105	ebi-a-GCST90027676
Abbreviation: number of single-nucleotide polymorphism (nSNP); beta(b);standard error(se);expected average frequency(eaf)	-0.141078	0.0283076	6.2362e-07	7738	A	G	0.0938701	ebi-a-GCST90027676
Abbreviation: number of single-nucleotide polymorphism (nSNP); beta(b);standard error(se);expected average frequency(eaf)	-0.166308	0.0366775	5.7787e-06	7738	A	C	0.0608325	ebi-a-GCST90027676
Abbreviation: number of single-nucleotide polymorphism (nSNP); beta(b);standard error(se);expected average frequency(eaf)	-0.174589	0.0392434	8.63177e-06	7738	T	C	0.0669123	ebi-a-GCST90027677
Abbreviation: number of single-nucleotide polymorphism (nSNP); beta(b);standard error(se);expected average frequency(eaf)	-0.101691	0.0230142	9.93368e-06	7738	G	T	0.230866	ebi-a-GCST90027677
Abbreviation: number of single-nucleotide polymorphism (nSNP); beta(b);standard error(se);expected average frequency(eaf)	0.100498	0.0213377	2.47879e-06	7738	G	A	0.33704	ebi-a-GCST90027677
Abbreviation: number of single-nucleotide polymorphism (nSNP); beta(b);standard error(se);expected average frequency(eaf)	-0.183606	0.041519	9.769e-06	7738	T	A	0.0592882	ebi-a-GCST90027677
Abbreviation: number of single-nucleotide polymorphism (nSNP); beta(b);standard error(se);expected average frequency(eaf)	0.115925	0.025306	4.62914e-06	7738	C	T	0.807699	ebi-a-GCST90027677
Abbreviation: number of single-nucleotide polymorphism (nSNP); beta(b);standard error(se);expected average frequency(eaf)	0.146435	0.0330701	9.50955e-06	7738	C	T	0.104702	ebi-a-GCST90027677
Abbreviation: number of single-nucleotide polymorphism (nSNP); beta(b);standard error(se);expected average frequency(eaf)	-0.210504	0.0439456	1.6669e-06	7738	T	G	0.0539829	ebi-a-GCST90027677
Abbreviation: number of single-nucleotide polymorphism (nSNP); beta(b);standard error(se);expected average frequency(eaf)	0.15327	0.0332861	4.13238e-06	7738	T	C	0.099634	ebi-a-GCST90027677
Abbreviation: number of single-nucleotide polymorphism (nSNP); beta(b);standard error(se);expected average frequency(eaf)	0.105431	0.0205474	2.87992e-07	7738	G	A	0.192552	ebi-a-GCST90027674
Abbreviation: number of single-nucleotide polymorphism (nSNP); beta(b);standard error(se);expected average frequency(eaf)	-0.0907745	0.0203645	8.2922e-06	7738	A	G	0.219821	ebi-a-GCST90027674
Abbreviation: number of single-nucleotide polymorphism (nSNP); beta(b);standard error(se);expected average frequency(eaf)	-0.0885936	0.0195958	6.15361e-06	7738	G	T	0.228781	ebi-a-GCST90027674
Abbreviation: number of single-nucleotide polymorphism (nSNP); beta(b);standard error(se);expected average frequency(eaf)	-0.0760817	0.0165105	4.06434e-06	7738	A	G	0.575358	ebi-a-GCST90027674
Abbreviation: number of single-nucleotide polymorphism (nSNP); beta(b);standard error(se);expected average frequency(eaf)	-0.0747618	0.0167254	7.82348e-06	7738	C	T	0.632013	ebi-a-GCST90027674
Abbreviation: number of single-nucleotide polymorphism (nSNP); beta(b);standard error(se);expected average frequency(eaf)	-0.150967	0.0332048	5.45331e-06	7738	C	T	0.0658668	ebi-a-GCST90027674
Abbreviation: number of single-nucleotide polymorphism (nSNP); beta(b);standard error(se);expected average frequency(eaf)	-0.073012	0.0162784	7.2845e-06	7738	A	G	0.463958	ebi-a-GCST90027674
Abbreviation: number of single-nucleotide polymorphism (nSNP); beta(b);standard error(se);expected average frequency(eaf)	-0.0907695	0.0204079	8.67721e-06	7738	A	G	0.195299	ebi-a-GCST90027674
Abbreviation: number of single-nucleotide polymorphism (nSNP); beta(b);standard error(se);expected average frequency(eaf)	-0.0822329	0.0176301	3.09606e-06	7738	G	A	0.69082	ebi-a-GCST90027674
Abbreviation: number of single-nucleotide polymorphism (nSNP); beta(b);standard error(se);expected average frequency(eaf)	-0.17575	0.0368833	1.88825e-06	7738	T	A	0.0590912	ebi-a-GCST90027674
Abbreviation: number of single-nucleotide polymorphism (nSNP); beta(b);standard error(se);expected average frequency(eaf)	0.0835007	0.0182234	4.60416e-06	7738	G	A	0.631884	ebi-a-GCST90027674
Abbreviation: number of single-nucleotide polymorphism (nSNP); beta(b);standard error(se);expected average frequency(eaf)	-0.074346	0.0167112	8.63197e-06	7738	G	A	0.43836	ebi-a-GCST90027674
Abbreviation: number of single-nucleotide polymorphism (nSNP); beta(b);standard error(se);expected average frequency(eaf)	-0.0795853	0.0170427	3.01557e-06	7738	C	T	0.362334	ebi-a-GCST90027675
Abbreviation: number of single-nucleotide polymorphism (nSNP); beta(b);standard error(se);expected average frequency(eaf)	-0.110371	0.0239806	4.17426e-06	7738	C	A	0.139999	ebi-a-GCST90027675
Abbreviation: number of single-nucleotide polymorphism (nSNP); beta(b);standard error(se);expected average frequency(eaf)	-0.158559	0.0351998	6.65135e-06	7738	A	G	0.0674229	ebi-a-GCST90027675
Abbreviation: number of single-nucleotide polymorphism (nSNP); beta(b);standard error(se);expected average frequency(eaf)	0.141694	0.027228	1.95074e-07	7738	A	G	0.884538	ebi-a-GCST90027675
Abbreviation: number of single-nucleotide polymorphism (nSNP); beta(b);standard error(se);expected average frequency(eaf)	0.0938369	0.0200605	2.90115e-06	7738	G	A	0.275569	ebi-a-GCST90027675
Abbreviation: number of single-nucleotide polymorphism (nSNP); beta(b);standard error(se);expected average frequency(eaf)	-0.0828569	0.0176735	2.75626e-06	7738	T	A	0.312404	ebi-a-GCST90027675
Abbreviation: number of single-nucleotide polymorphism (nSNP); beta(b);standard error(se);expected average frequency(eaf)	-0.0800168	0.0169181	2.24895e-06	7738	T	C	0.411214	ebi-a-GCST90027675
Abbreviation: number of single-nucleotide polymorphism (nSNP); beta(b);standard error(se);expected average frequency(eaf)	0.0873817	0.0185193	2.37679e-06	7738	T	A	0.267415	ebi-a-GCST90027675
Abbreviation: number of single-nucleotide polymorphism (nSNP); beta(b);standard error(se);expected average frequency(eaf)	-0.135924	0.0270776	5.17249e-07	7738	T	A	0.7027	ebi-a-GCST90027670
Abbreviation: number of single-nucleotide polymorphism (nSNP); beta(b);standard error(se);expected average frequency(eaf)	0.209054	0.0455591	4.4617e-06	7738	C	T	0.0837098	ebi-a-GCST90027670
Abbreviation: number of single-nucleotide polymorphism (nSNP); beta(b);standard error(se);expected average frequency(eaf)	-0.144528	0.0300958	1.56874e-06	7738	C	T	0.206792	ebi-a-GCST90027670
Abbreviation: number of single-nucleotide polymorphism (nSNP); beta(b);standard error(se);expected average frequency(eaf)	0.205148	0.0405881	4.31748e-07	7738	A	C	0.101803	ebi-a-GCST90027670
Abbreviation: number of single-nucleotide polymorphism (nSNP); beta(b);standard error(se);expected average frequency(eaf)	0.150679	0.0331838	5.60622e-06	7738	G	A	0.190723	ebi-a-GCST90027670
Abbreviation: number of single-nucleotide polymorphism (nSNP); beta(b);standard error(se);expected average frequency(eaf)	-0.167032	0.0374381	8.13692e-06	7738	G	A	0.854692	ebi-a-GCST90027670
Abbreviation: number of single-nucleotide polymorphism (nSNP); beta(b);standard error(se);expected average frequency(eaf)	-0.192862	0.0436049	9.73688e-06	7738	A	C	0.083372	ebi-a-GCST90027670
Abbreviation: number of single-nucleotide polymorphism (nSNP); beta(b);standard error(se);expected average frequency(eaf)	-0.154409	0.0323208	1.77595e-06	7738	T	C	0.168494	ebi-a-GCST90027670
Abbreviation: number of single-nucleotide polymorphism (nSNP); beta(b);standard error(se);expected average frequency(eaf)	0.207403	0.0463357	7.60204e-06	7738	T	C	0.0817246	ebi-a-GCST90027670
Abbreviation: number of single-nucleotide polymorphism (nSNP); beta(b);standard error(se);expected average frequency(eaf)	-0.246374	0.0526148	2.8327e-06	7738	C	A	0.0557373	ebi-a-GCST90027670
Abbreviation: number of single-nucleotide polymorphism (nSNP); beta(b);standard error(se);expected average frequency(eaf)	0.12428	0.0270266	4.25706e-06	7738	T	C	0.278342	ebi-a-GCST90027670
Abbreviation: number of single-nucleotide polymorphism (nSNP); beta(b);standard error(se);expected average frequency(eaf)	0.11913	0.0258328	3.99595e-06	7738	A	G	0.339887	ebi-a-GCST90027670
Abbreviation: number of single-nucleotide polymorphism (nSNP); beta(b);standard error(se);expected average frequency(eaf)	0.165144	0.0369302	7.75675e-06	7738	G	A	0.125756	ebi-a-GCST90027670
Abbreviation: number of single-nucleotide polymorphism (nSNP); beta(b);standard error(se);expected average frequency(eaf)	0.143701	0.0300179	1.69138e-06	7738	T	C	0.799426	ebi-a-GCST90027670
Abbreviation: number of single-nucleotide polymorphism (nSNP); beta(b);standard error(se);expected average frequency(eaf)	-0.118422	0.0265076	7.91571e-06	7738	C	T	0.480188	ebi-a-GCST90027670
Abbreviation: number of single-nucleotide polymorphism (nSNP); beta(b);standard error(se);expected average frequency(eaf)	0.134667	0.0285797	2.45335e-06	7738	T	C	0.210831	ebi-a-GCST90027671
Abbreviation: number of single-nucleotide polymorphism (nSNP); beta(b);standard error(se);expected average frequency(eaf)	0.217385	0.0472657	4.24102e-06	7738	T	G	0.0682361	ebi-a-GCST90027671
Abbreviation: number of single-nucleotide polymorphism (nSNP); beta(b);standard error(se);expected average frequency(eaf)	0.243328	0.0505872	1.50879e-06	7738	G	A	0.0573578	ebi-a-GCST90027671
Abbreviation: number of single-nucleotide polymorphism (nSNP); beta(b);standard error(se);expected average frequency(eaf)	0.162681	0.0350188	3.39203e-06	7738	C	G	0.862022	ebi-a-GCST90027671
Abbreviation: number of single-nucleotide polymorphism (nSNP); beta(b);standard error(se);expected average frequency(eaf)	0.170942	0.036738	3.27115e-06	7738	T	C	0.110506	ebi-a-GCST90027671
Abbreviation: number of single-nucleotide polymorphism (nSNP); beta(b);standard error(se);expected average frequency(eaf)	-0.114781	0.023154	7.14825e-07	7738	A	G	0.43782	ebi-a-GCST90027671
Abbreviation: number of single-nucleotide polymorphism (nSNP); beta(b);standard error(se);expected average frequency(eaf)	-0.111296	0.0241032	3.88472e-06	7738	C	A	0.365609	ebi-a-GCST90027671
Abbreviation: number of single-nucleotide polymorphism (nSNP); beta(b);standard error(se);expected average frequency(eaf)	0.11646	0.0259694	7.30903e-06	7738	A	G	0.705191	ebi-a-GCST90027671
Abbreviation: number of single-nucleotide polymorphism (nSNP); beta(b);standard error(se);expected average frequency(eaf)	-0.195978	0.0426563	4.341e-06	7738	T	C	0.0852083	ebi-a-GCST90027671
Abbreviation: number of single-nucleotide polymorphism (nSNP); beta(b);standard error(se);expected average frequency(eaf)	0.142402	0.0286354	6.59493e-07	7738	A	C	0.229486	ebi-a-GCST90027671
Abbreviation: number of single-nucleotide polymorphism (nSNP); beta(b);standard error(se);expected average frequency(eaf)	0.0839398	0.0185872	6.30217e-06	7738	G	C	0.304642	ebi-a-GCST90027658
Abbreviation: number of single-nucleotide polymorphism (nSNP); beta(b);standard error(se);expected average frequency(eaf)	-0.127535	0.0287267	9.0126e-06	7738	C	G	0.102434	ebi-a-GCST90027658
Abbreviation: number of single-nucleotide polymorphism (nSNP); beta(b);standard error(se);expected average frequency(eaf)	-0.0821264	0.0175093	2.72603e-06	7738	A	C	0.385711	ebi-a-GCST90027658
Abbreviation: number of single-nucleotide polymorphism (nSNP); beta(b);standard error(se);expected average frequency(eaf)	0.0953742	0.0196637	1.23299e-06	7738	C	T	0.264005	ebi-a-GCST90027658
Abbreviation: number of single-nucleotide polymorphism (nSNP); beta(b);standard error(se);expected average frequency(eaf)	-0.152483	0.0339862	7.23602e-06	7738	T	C	0.0861849	ebi-a-GCST90027658
Abbreviation: number of single-nucleotide polymorphism (nSNP); beta(b);standard error(se);expected average frequency(eaf)	-0.0851995	0.018658	4.96215e-06	7738	C	T	0.290792	ebi-a-GCST90027658
Abbreviation: number of single-nucleotide polymorphism (nSNP); beta(b);standard error(se);expected average frequency(eaf)	0.119809	0.0251698	1.93553e-06	7738	T	G	0.145928	ebi-a-GCST90027659
Abbreviation: number of single-nucleotide polymorphism (nSNP); beta(b);standard error(se);expected average frequency(eaf)	0.109603	0.0230947	2.07668e-06	7738	A	G	0.187608	ebi-a-GCST90027659
Abbreviation: number of single-nucleotide polymorphism (nSNP); beta(b);standard error(se);expected average frequency(eaf)	-0.127998	0.0284635	6.89446e-06	7738	C	G	0.117738	ebi-a-GCST90027659
Abbreviation: number of single-nucleotide polymorphism (nSNP); beta(b);standard error(se);expected average frequency(eaf)	-0.197134	0.0376204	1.60509e-07	7738	A	G	0.0608167	ebi-a-GCST90027659
Abbreviation: number of single-nucleotide polymorphism (nSNP); beta(b);standard error(se);expected average frequency(eaf)	-0.12833	0.0264956	1.27614e-06	7738	G	A	0.855652	ebi-a-GCST90027656
Abbreviation: number of single-nucleotide polymorphism (nSNP); beta(b);standard error(se);expected average frequency(eaf)	-0.153345	0.0337663	5.58933e-06	7738	G	A	0.910342	ebi-a-GCST90027656
Abbreviation: number of single-nucleotide polymorphism (nSNP); beta(b);standard error(se);expected average frequency(eaf)	-0.0913671	0.0204744	8.10065e-06	7738	C	T	0.741775	ebi-a-GCST90027656
Abbreviation: number of single-nucleotide polymorphism (nSNP); beta(b);standard error(se);expected average frequency(eaf)	0.153283	0.0328393	3.04621e-06	7738	A	G	0.0809067	ebi-a-GCST90027656
Abbreviation: number of single-nucleotide polymorphism (nSNP); beta(b);standard error(se);expected average frequency(eaf)	0.197357	0.0423653	3.18588e-06	7738	C	T	0.0504393	ebi-a-GCST90027656
Abbreviation: number of single-nucleotide polymorphism (nSNP); beta(b);standard error(se);expected average frequency(eaf)	-0.102233	0.0186334	4.09789e-08	7738	T	C	0.521969	ebi-a-GCST90027656
Abbreviation: number of single-nucleotide polymorphism (nSNP); beta(b);standard error(se);expected average frequency(eaf)	-0.0935377	0.0203693	4.38824e-06	7738	G	A	0.263676	ebi-a-GCST90027656
Abbreviation: number of single-nucleotide polymorphism (nSNP); beta(b);standard error(se);expected average frequency(eaf)	-0.0888565	0.0200476	9.32481e-06	7738	C	T	0.656533	ebi-a-GCST90027657
Abbreviation: number of single-nucleotide polymorphism (nSNP); beta(b);standard error(se);expected average frequency(eaf)	0.0791571	0.0164342	1.46016e-06	7738	A	G	0.48892	ebi-a-GCST90027657
Abbreviation: number of single-nucleotide polymorphism (nSNP); beta(b);standard error(se);expected average frequency(eaf)	0.0778951	0.0176263	9.90399e-06	7738	G	A	0.302458	ebi-a-GCST90027657
Abbreviation: number of single-nucleotide polymorphism (nSNP); beta(b);standard error(se);expected average frequency(eaf)	0.0966813	0.0215454	7.21191e-06	7738	T	C	0.197615	ebi-a-GCST90027657
Abbreviation: number of single-nucleotide polymorphism (nSNP); beta(b);standard error(se);expected average frequency(eaf)	0.145028	0.032508	8.14629e-06	7738	G	A	0.0653836	ebi-a-GCST90027657
Abbreviation: number of single-nucleotide polymorphism (nSNP); beta(b);standard error(se);expected average frequency(eaf)	-0.152927	0.0337678	5.93226e-06	7738	C	T	0.0649189	ebi-a-GCST90027657
Abbreviation: number of single-nucleotide polymorphism (nSNP); beta(b);standard error(se);expected average frequency(eaf)	0.130889	0.0292566	7.68316e-06	7738	G	C	0.0851163	ebi-a-GCST90027657
Abbreviation: number of single-nucleotide polymorphism (nSNP); beta(b);standard error(se);expected average frequency(eaf)	-0.118337	0.0244909	1.35254e-06	7738	A	G	0.125363	ebi-a-GCST90027657
Abbreviation: number of single-nucleotide polymorphism (nSNP); beta(b);standard error(se);expected average frequency(eaf)	-0.0816209	0.01684	1.25435e-06	7738	G	T	0.419921	ebi-a-GCST90027657
Abbreviation: number of single-nucleotide polymorphism (nSNP); beta(b);standard error(se);expected average frequency(eaf)	0.131706	0.0265059	6.7324e-07	7738	C	T	0.111825	ebi-a-GCST90027657
Abbreviation: number of single-nucleotide polymorphism (nSNP); beta(b);standard error(se);expected average frequency(eaf)	0.124831	0.0261276	1.77264e-06	7738	T	C	0.119662	ebi-a-GCST90027657
Abbreviation: number of single-nucleotide polymorphism (nSNP); beta(b);standard error(se);expected average frequency(eaf)	-0.0774478	0.0161535	1.63099e-06	7738	A	C	0.537174	ebi-a-GCST90027657
Abbreviation: number of single-nucleotide polymorphism (nSNP); beta(b);standard error(se);expected average frequency(eaf)	-0.0844048	0.0186883	6.28854e-06	7738	A	G	0.252325	ebi-a-GCST90027657
Abbreviation: number of single-nucleotide polymorphism (nSNP); beta(b);standard error(se);expected average frequency(eaf)	0.0996966	0.0197632	4.54569e-07	7738	C	T	0.771282	ebi-a-GCST90027654
Abbreviation: number of single-nucleotide polymorphism (nSNP); beta(b);standard error(se);expected average frequency(eaf)	0.161442	0.0354367	5.21867e-06	7738	A	G	0.0548254	ebi-a-GCST90027654
Abbreviation: number of single-nucleotide polymorphism (nSNP); beta(b);standard error(se);expected average frequency(eaf)	0.0738134	0.0164993	7.6867e-06	7738	C	A	0.387117	ebi-a-GCST90027654
Abbreviation: number of single-nucleotide polymorphism (nSNP); beta(b);standard error(se);expected average frequency(eaf)	0.0754169	0.0165522	5.20595e-06	7738	C	T	0.515953	ebi-a-GCST90027654
Abbreviation: number of single-nucleotide polymorphism (nSNP); beta(b);standard error(se);expected average frequency(eaf)	0.174315	0.0380417	4.60108e-06	7738	G	A	0.0538268	ebi-a-GCST90027654
Abbreviation: number of single-nucleotide polymorphism (nSNP); beta(b);standard error(se);expected average frequency(eaf)	-0.140267	0.0282447	6.82983e-07	7738	A	G	0.0938701	ebi-a-GCST90027654
Abbreviation: number of single-nucleotide polymorphism (nSNP); beta(b);standard error(se);expected average frequency(eaf)	-0.0761699	0.0169137	6.68606e-06	7738	C	G	0.346886	ebi-a-GCST90027654
Abbreviation: number of single-nucleotide polymorphism (nSNP); beta(b);standard error(se);expected average frequency(eaf)	-0.174426	0.0392434	8.80015e-06	7738	T	C	0.0669123	ebi-a-GCST90027655
Abbreviation: number of single-nucleotide polymorphism (nSNP); beta(b);standard error(se);expected average frequency(eaf)	-0.101686	0.0230142	9.9426e-06	7738	G	T	0.230866	ebi-a-GCST90027655
Abbreviation: number of single-nucleotide polymorphism (nSNP); beta(b);standard error(se);expected average frequency(eaf)	0.100522	0.0213377	2.46502e-06	7738	G	A	0.33704	ebi-a-GCST90027655
Abbreviation: number of single-nucleotide polymorphism (nSNP); beta(b);standard error(se);expected average frequency(eaf)	-0.183637	0.041519	9.73576e-06	7738	T	A	0.0592882	ebi-a-GCST90027655
Abbreviation: number of single-nucleotide polymorphism (nSNP); beta(b);standard error(se);expected average frequency(eaf)	0.115982	0.025306	4.57973e-06	7738	C	T	0.807699	ebi-a-GCST90027655
Abbreviation: number of single-nucleotide polymorphism (nSNP); beta(b);standard error(se);expected average frequency(eaf)	0.1464	0.0330701	9.55697e-06	7738	C	T	0.104702	ebi-a-GCST90027655
Abbreviation: number of single-nucleotide polymorphism (nSNP); beta(b);standard error(se);expected average frequency(eaf)	-0.21042	0.0439455	1.68283e-06	7738	T	G	0.0539829	ebi-a-GCST90027655
Abbreviation: number of single-nucleotide polymorphism (nSNP); beta(b);standard error(se);expected average frequency(eaf)	0.153268	0.0332861	4.13361e-06	7738	T	C	0.099634	ebi-a-GCST90027655
Abbreviation: number of single-nucleotide polymorphism (nSNP); beta(b);standard error(se);expected average frequency(eaf)	0.0808326	0.0174673	3.69854e-06	7738	A	G	0.375746	ebi-a-GCST90027652
Abbreviation: number of single-nucleotide polymorphism (nSNP); beta(b);standard error(se);expected average frequency(eaf)	0.129912	0.0288403	6.65212e-06	7738	T	C	0.0891517	ebi-a-GCST90027652
Abbreviation: number of single-nucleotide polymorphism (nSNP); beta(b);standard error(se);expected average frequency(eaf)	-0.0986975	0.0198976	7.03979e-07	7738	C	T	0.771301	ebi-a-GCST90027652
Abbreviation: number of single-nucleotide polymorphism (nSNP); beta(b);standard error(se);expected average frequency(eaf)	0.0867737	0.0190768	5.39933e-06	7738	T	C	0.240726	ebi-a-GCST90027652
Abbreviation: number of single-nucleotide polymorphism (nSNP); beta(b);standard error(se);expected average frequency(eaf)	-0.085223	0.0186016	4.6169e-06	7738	T	G	0.743202	ebi-a-GCST90027652
Abbreviation: number of single-nucleotide polymorphism (nSNP); beta(b);standard error(se);expected average frequency(eaf)	0.0995528	0.0218817	5.37477e-06	7738	A	G	0.170003	ebi-a-GCST90027652
Abbreviation: number of single-nucleotide polymorphism (nSNP); beta(b);standard error(se);expected average frequency(eaf)	0.164596	0.0311082	1.2161e-07	7738	G	A	0.0863951	ebi-a-GCST90027652
Abbreviation: number of single-nucleotide polymorphism (nSNP); beta(b);standard error(se);expected average frequency(eaf)	0.147428	0.0284368	2.16691e-07	7738	A	G	0.0938822	ebi-a-GCST90027652
Abbreviation: number of single-nucleotide polymorphism (nSNP); beta(b);standard error(se);expected average frequency(eaf)	0.0839484	0.0175508	1.72564e-06	7738	T	G	0.351076	ebi-a-GCST90027652
Abbreviation: number of single-nucleotide polymorphism (nSNP); beta(b);standard error(se);expected average frequency(eaf)	0.176942	0.0392323	6.47963e-06	7738	T	C	0.0530423	ebi-a-GCST90027652
Abbreviation: number of single-nucleotide polymorphism (nSNP); beta(b);standard error(se);expected average frequency(eaf)	-0.101748	0.0218457	3.19971e-06	7738	T	G	0.166085	ebi-a-GCST90027652
Abbreviation: number of single-nucleotide polymorphism (nSNP); beta(b);standard error(se);expected average frequency(eaf)	-0.0834026	0.0188586	9.75506e-06	7738	C	T	0.72146	ebi-a-GCST90027652
Abbreviation: number of single-nucleotide polymorphism (nSNP); beta(b);standard error(se);expected average frequency(eaf)	-0.171794	0.036475	2.47805e-06	7738	G	A	0.945889	ebi-a-GCST90027652
Abbreviation: number of single-nucleotide polymorphism (nSNP); beta(b);standard error(se);expected average frequency(eaf)	-0.232258	0.0511301	5.55943e-06	7738	A	T	0.0546038	ebi-a-GCST90027653
Abbreviation: number of single-nucleotide polymorphism (nSNP); beta(b);standard error(se);expected average frequency(eaf)	0.148588	0.0333745	8.50198e-06	7738	T	C	0.162888	ebi-a-GCST90027653
Abbreviation: number of single-nucleotide polymorphism (nSNP); beta(b);standard error(se);expected average frequency(eaf)	-0.149789	0.0337367	8.99767e-06	7738	A	C	0.125998	ebi-a-GCST90027653
Abbreviation: number of single-nucleotide polymorphism (nSNP); beta(b);standard error(se);expected average frequency(eaf)	-0.146265	0.0322166	5.6238e-06	7738	C	G	0.136027	ebi-a-GCST90027653
Abbreviation: number of single-nucleotide polymorphism (nSNP); beta(b);standard error(se);expected average frequency(eaf)	-0.140837	0.0296482	2.03142e-06	7738	G	A	0.174459	ebi-a-GCST90027653
Abbreviation: number of single-nucleotide polymorphism (nSNP); beta(b);standard error(se);expected average frequency(eaf)	-0.167094	0.0359956	3.44921e-06	7738	T	C	0.108426	ebi-a-GCST90027653
Abbreviation: number of single-nucleotide polymorphism (nSNP); beta(b);standard error(se);expected average frequency(eaf)	-0.220634	0.0499474	9.99309e-06	7738	G	A	0.0530404	ebi-a-GCST90027653
Abbreviation: number of single-nucleotide polymorphism (nSNP); beta(b);standard error(se);expected average frequency(eaf)	-0.0983934	0.0220912	8.42966e-06	7738	T	C	0.494124	ebi-a-GCST90027653
Abbreviation: number of single-nucleotide polymorphism (nSNP); beta(b);standard error(se);expected average frequency(eaf)	0.0997535	0.0224173	8.5931e-06	7738	T	C	0.375257	ebi-a-GCST90027653
Abbreviation: number of single-nucleotide polymorphism (nSNP); beta(b);standard error(se);expected average frequency(eaf)	0.163245	0.036351	7.09578e-06	7738	A	G	0.104456	ebi-a-GCST90027653
Abbreviation: number of single-nucleotide polymorphism (nSNP); beta(b);standard error(se);expected average frequency(eaf)	0.104822	0.0233032	6.85378e-06	7738	C	T	0.337698	ebi-a-GCST90027653
Abbreviation: number of single-nucleotide polymorphism (nSNP); beta(b);standard error(se);expected average frequency(eaf)	-0.106378	0.0223735	1.98793e-06	7738	G	A	0.600237	ebi-a-GCST90027653
Abbreviation: number of single-nucleotide polymorphism (nSNP); beta(b);standard error(se);expected average frequency(eaf)	0.134179	0.0284948	2.49052e-06	7738	T	C	0.180709	ebi-a-GCST90027653
Abbreviation: number of single-nucleotide polymorphism (nSNP); beta(b);standard error(se);expected average frequency(eaf)	-0.123996	0.0240164	2.43041e-07	7738	C	T	0.479803	ebi-a-GCST90027653
Abbreviation: number of single-nucleotide polymorphism (nSNP); beta(b);standard error(se);expected average frequency(eaf)	-0.0655342	0.0142231	4.13409e-06	14306	C	G		ebi-a-GCST90017108
Abbreviation: number of single-nucleotide polymorphism (nSNP); beta(b);standard error(se);expected average frequency(eaf)	-0.0758309	0.0167762	6.7228e-06	14306	G	A		ebi-a-GCST90017108
Abbreviation: number of single-nucleotide polymorphism (nSNP); beta(b);standard error(se);expected average frequency(eaf)	0.112164	0.0236422	1.63222e-06	14306	T	C		ebi-a-GCST90017108
Abbreviation: number of single-nucleotide polymorphism (nSNP); beta(b);standard error(se);expected average frequency(eaf)	0.0749798	0.0150177	6.73085e-07	14306	T	C		ebi-a-GCST90017108
Abbreviation: number of single-nucleotide polymorphism (nSNP); beta(b);standard error(se);expected average frequency(eaf)	-0.0704036	0.0147128	2.53688e-06	14306	A	G		ebi-a-GCST90017108
Abbreviation: number of single-nucleotide polymorphism (nSNP); beta(b);standard error(se);expected average frequency(eaf)	-0.0689292	0.0147693	2.63615e-06	14306	A	G		ebi-a-GCST90017108
Abbreviation: number of single-nucleotide polymorphism (nSNP); beta(b);standard error(se);expected average frequency(eaf)	-0.0648843	0.0135928	1.1222e-06	14306	G	A		ebi-a-GCST90017108
Abbreviation: number of single-nucleotide polymorphism (nSNP); beta(b);standard error(se);expected average frequency(eaf)	0.090699	0.0196746	3.73844e-06	14306	T	C		ebi-a-GCST90017108
Abbreviation: number of single-nucleotide polymorphism (nSNP); beta(b);standard error(se);expected average frequency(eaf)	0.0618926	0.0130946	2.17165e-06	14306	G	A		ebi-a-GCST90017108
Abbreviation: number of single-nucleotide polymorphism (nSNP); beta(b);standard error(se);expected average frequency(eaf)	-0.0746844	0.0156194	2.58297e-06	14306	T	C		ebi-a-GCST90017108
Abbreviation: number of single-nucleotide polymorphism (nSNP); beta(b);standard error(se);expected average frequency(eaf)	0.204683	0.0431572	2.91823e-06	14306	A	G		ebi-a-GCST90017108
Abbreviation: number of single-nucleotide polymorphism (nSNP); beta(b);standard error(se);expected average frequency(eaf)	-0.0631436	0.0143767	9.60993e-06	14306	G	A		ebi-a-GCST90017108
Abbreviation: number of single-nucleotide polymorphism (nSNP); beta(b);standard error(se);expected average frequency(eaf)	0.0821966	0.0180322	5.15668e-06	7738	G	T	0.693881	ebi-a-GCST90027651
Abbreviation: number of single-nucleotide polymorphism (nSNP); beta(b);standard error(se);expected average frequency(eaf)	-0.139995	0.0191017	2.3206e-13	7738	T	C	0.756083	ebi-a-GCST90027651
Abbreviation: number of single-nucleotide polymorphism (nSNP); beta(b);standard error(se);expected average frequency(eaf)	-0.150306	0.0326799	4.23809e-06	7738	T	C	0.0727759	ebi-a-GCST90027651
Abbreviation: number of single-nucleotide polymorphism (nSNP); beta(b);standard error(se);expected average frequency(eaf)	0.0725885	0.0161339	6.82339e-06	7738	G	C	0.489964	ebi-a-GCST90027651
Abbreviation: number of single-nucleotide polymorphism (nSNP); beta(b);standard error(se);expected average frequency(eaf)	-0.119776	0.0269253	8.64968e-06	7738	T	C	0.119956	ebi-a-GCST90027651
Abbreviation: number of single-nucleotide polymorphism (nSNP); beta(b);standard error(se);expected average frequency(eaf)	0.0894189	0.0191949	3.18559e-06	7738	T	C	0.236588	ebi-a-GCST90027651
Abbreviation: number of single-nucleotide polymorphism (nSNP); beta(b);standard error(se);expected average frequency(eaf)	-0.103544	0.023416	9.78115e-06	7738	A	G	0.176296	ebi-a-GCST90027651
Abbreviation: number of single-nucleotide polymorphism (nSNP); beta(b);standard error(se);expected average frequency(eaf)	-0.0843355	0.0165228	3.32208e-07	7738	C	G	0.616961	ebi-a-GCST90027651
Abbreviation: number of single-nucleotide polymorphism (nSNP); beta(b);standard error(se);expected average frequency(eaf)	-0.125022	0.0235191	1.06218e-07	7738	C	T	0.149904	ebi-a-GCST90027651
Abbreviation: number of single-nucleotide polymorphism (nSNP); beta(b);standard error(se);expected average frequency(eaf)	0.104151	0.0205103	3.81452e-07	7738	A	C	0.76559	ebi-a-GCST90027651
Abbreviation: number of single-nucleotide polymorphism (nSNP); beta(b);standard error(se);expected average frequency(eaf)	-0.087128	0.0190616	4.85736e-06	7738	G	T	0.394177	ebi-a-GCST90027651
Abbreviation: number of single-nucleotide polymorphism (nSNP); beta(b);standard error(se);expected average frequency(eaf)	0.0799424	0.0168998	2.24109e-06	7738	G	A	0.389459	ebi-a-GCST90027651
Abbreviation: number of single-nucleotide polymorphism (nSNP); beta(b);standard error(se);expected average frequency(eaf)	-0.0616691	0.0125259	7.20444e-07	14306	A	C		ebi-a-GCST90017011
Abbreviation: number of single-nucleotide polymorphism (nSNP); beta(b);standard error(se);expected average frequency(eaf)	0.0508345	0.0113843	8.49533e-06	14306	C	T		ebi-a-GCST90017011
Abbreviation: number of single-nucleotide polymorphism (nSNP); beta(b);standard error(se);expected average frequency(eaf)	-0.0710571	0.015924	4.54527e-06	14306	T	C		ebi-a-GCST90017011
Abbreviation: number of single-nucleotide polymorphism (nSNP); beta(b);standard error(se);expected average frequency(eaf)	-0.0739124	0.0151073	7.77428e-07	14306	C	T		ebi-a-GCST90017011
Abbreviation: number of single-nucleotide polymorphism (nSNP); beta(b);standard error(se);expected average frequency(eaf)	-0.0701397	0.0145589	1.56769e-06	14306	A	G		ebi-a-GCST90017011
Abbreviation: number of single-nucleotide polymorphism (nSNP); beta(b);standard error(se);expected average frequency(eaf)	0.0492427	0.0109365	5.46739e-06	14306	G	A		ebi-a-GCST90017011
Abbreviation: number of single-nucleotide polymorphism (nSNP); beta(b);standard error(se);expected average frequency(eaf)	-0.0771914	0.0160344	1.07686e-06	14306	G	A		ebi-a-GCST90017011
Abbreviation: number of single-nucleotide polymorphism (nSNP); beta(b);standard error(se);expected average frequency(eaf)	0.0497415	0.0107941	3.94176e-06	14306	A	T		ebi-a-GCST90017011
Abbreviation: number of single-nucleotide polymorphism (nSNP); beta(b);standard error(se);expected average frequency(eaf)	-0.0953657	0.020407	3.93895e-06	14306	T	C		ebi-a-GCST90017011
Abbreviation: number of single-nucleotide polymorphism (nSNP); beta(b);standard error(se);expected average frequency(eaf)	-0.0967298	0.0205426	2.98834e-06	14306	G	A		ebi-a-GCST90017011
Abbreviation: number of single-nucleotide polymorphism (nSNP); beta(b);standard error(se);expected average frequency(eaf)	-0.0597324	0.0134458	8.29564e-06	14306	A	G		ebi-a-GCST90017011
Abbreviation: number of single-nucleotide polymorphism (nSNP); beta(b);standard error(se);expected average frequency(eaf)	0.0792146	0.0180505	8.06325e-06	14306	G	A		ebi-a-GCST90017011
Abbreviation: number of single-nucleotide polymorphism (nSNP); beta(b);standard error(se);expected average frequency(eaf)	-0.104026	0.022217	4.9289e-06	14306	T	C		ebi-a-GCST90017011
Abbreviation: number of single-nucleotide polymorphism (nSNP); beta(b);standard error(se);expected average frequency(eaf)	-0.061617	0.0136576	7.30988e-06	14306	G	A		ebi-a-GCST90017011
Abbreviation: number of single-nucleotide polymorphism (nSNP); beta(b);standard error(se);expected average frequency(eaf)	-0.0494799	0.0108105	4.96158e-06	14306	A	C		ebi-a-GCST90017011
Abbreviation: number of single-nucleotide polymorphism (nSNP); beta(b);standard error(se);expected average frequency(eaf)	-0.0568339	0.0127894	8.95757e-06	14306	A	G		ebi-a-GCST90017011
Abbreviation: number of single-nucleotide polymorphism (nSNP); beta(b);standard error(se);expected average frequency(eaf)	0.0659543	0.0148763	5.86894e-06	14306	T	C		ebi-a-GCST90017011
Abbreviation: number of single-nucleotide polymorphism (nSNP); beta(b);standard error(se);expected average frequency(eaf)	0.141575	0.0313559	7.28652e-06	14306	G	A		ebi-a-GCST90017011
Abbreviation: number of single-nucleotide polymorphism (nSNP); beta(b);standard error(se);expected average frequency(eaf)	-0.0572129	0.0130007	7.68493e-06	14306	A	G		ebi-a-GCST90017011
Abbreviation: number of single-nucleotide polymorphism (nSNP); beta(b);standard error(se);expected average frequency(eaf)	0.115986	0.0230271	6.18885e-07	14306	G	T		ebi-a-GCST90017113
Abbreviation: number of single-nucleotide polymorphism (nSNP); beta(b);standard error(se);expected average frequency(eaf)	-0.197523	0.0414497	2.74069e-06	14306	C	G		ebi-a-GCST90017113
Abbreviation: number of single-nucleotide polymorphism (nSNP); beta(b);standard error(se);expected average frequency(eaf)	-0.119983	0.0259356	4.635e-06	14306	A	G		ebi-a-GCST90017113
Abbreviation: number of single-nucleotide polymorphism (nSNP); beta(b);standard error(se);expected average frequency(eaf)	0.203577	0.0440033	5.11929e-06	14306	C	A		ebi-a-GCST90017113
Abbreviation: number of single-nucleotide polymorphism (nSNP); beta(b);standard error(se);expected average frequency(eaf)	0.176759	0.0385787	5.30383e-06	14306	G	A		ebi-a-GCST90017113
Abbreviation: number of single-nucleotide polymorphism (nSNP); beta(b);standard error(se);expected average frequency(eaf)	-0.160157	0.0340856	4.75423e-06	14306	A	C		ebi-a-GCST90017113
Abbreviation: number of single-nucleotide polymorphism (nSNP); beta(b);standard error(se);expected average frequency(eaf)	0.19977	0.0425421	4.33092e-06	14306	T	C		ebi-a-GCST90017113
Abbreviation: number of single-nucleotide polymorphism (nSNP); beta(b);standard error(se);expected average frequency(eaf)	-0.118111	0.0264389	7.19863e-06	14306	G	A		ebi-a-GCST90017113
Abbreviation: number of single-nucleotide polymorphism (nSNP); beta(b);standard error(se);expected average frequency(eaf)	0.10373	0.0228889	7.73001e-06	14306	A	G		ebi-a-GCST90017113
Abbreviation: number of single-nucleotide polymorphism (nSNP); beta(b);standard error(se);expected average frequency(eaf)	0.214866	0.0438442	1.04621e-06	14306	T	C		ebi-a-GCST90017113
Abbreviation: number of single-nucleotide polymorphism (nSNP); beta(b);standard error(se);expected average frequency(eaf)	-0.150529	0.0337091	8.12363e-06	14306	C	T		ebi-a-GCST90017113
Abbreviation: number of single-nucleotide polymorphism (nSNP); beta(b);standard error(se);expected average frequency(eaf)	-0.123612	0.0275749	9.3377e-06	14306	T	C		ebi-a-GCST90017113
Abbreviation: number of single-nucleotide polymorphism (nSNP); beta(b);standard error(se);expected average frequency(eaf)	-0.131882	0.029229	5.32451e-06	14306	G	A		ebi-a-GCST90017113
Abbreviation: number of single-nucleotide polymorphism (nSNP); beta(b);standard error(se);expected average frequency(eaf)	0.0584045	0.0122081	1.57373e-06	14306	G	A		ebi-a-GCST90016929
Abbreviation: number of single-nucleotide polymorphism (nSNP); beta(b);standard error(se);expected average frequency(eaf)	-0.11707	0.0126703	5.94155e-20	14306	T	C		ebi-a-GCST90016929
Abbreviation: number of single-nucleotide polymorphism (nSNP); beta(b);standard error(se);expected average frequency(eaf)	0.0637133	0.0144305	8.79792e-06	14306	G	C		ebi-a-GCST90016929
Abbreviation: number of single-nucleotide polymorphism (nSNP); beta(b);standard error(se);expected average frequency(eaf)	0.0577763	0.0117388	8.88055e-07	14306	T	A		ebi-a-GCST90016929
Abbreviation: number of single-nucleotide polymorphism (nSNP); beta(b);standard error(se);expected average frequency(eaf)	0.0562	0.0126395	7.24136e-06	14306	T	A		ebi-a-GCST90016929
Abbreviation: number of single-nucleotide polymorphism (nSNP); beta(b);standard error(se);expected average frequency(eaf)	0.053673	0.0120586	8.66204e-06	14306	A	G		ebi-a-GCST90016929
Abbreviation: number of single-nucleotide polymorphism (nSNP); beta(b);standard error(se);expected average frequency(eaf)	0.0569873	0.0116907	1.1517e-06	14306	T	C		ebi-a-GCST90016929
Abbreviation: number of single-nucleotide polymorphism (nSNP); beta(b);standard error(se);expected average frequency(eaf)	-0.0942612	0.0208421	4.84953e-06	14306	T	G		ebi-a-GCST90016929
Abbreviation: number of single-nucleotide polymorphism (nSNP); beta(b);standard error(se);expected average frequency(eaf)	-0.0892981	0.0183177	1.03631e-06	14306	C	G		ebi-a-GCST90016929
Abbreviation: number of single-nucleotide polymorphism (nSNP); beta(b);standard error(se);expected average frequency(eaf)	0.0553965	0.0120669	3.8249e-06	14306	C	T		ebi-a-GCST90016929
Abbreviation: number of single-nucleotide polymorphism (nSNP); beta(b);standard error(se);expected average frequency(eaf)	-0.0914312	0.0202604	7.27998e-06	14306	A	G		ebi-a-GCST90016929
Abbreviation: number of single-nucleotide polymorphism (nSNP); beta(b);standard error(se);expected average frequency(eaf)	0.0537537	0.0123746	9.94741e-06	14306	G	A		ebi-a-GCST90016929
Abbreviation: number of single-nucleotide polymorphism (nSNP); beta(b);standard error(se);expected average frequency(eaf)	-0.0613031	0.0128844	2.28066e-06	14306	G	C		ebi-a-GCST90016929
Abbreviation: number of single-nucleotide polymorphism (nSNP); beta(b);standard error(se);expected average frequency(eaf)	0.110676	0.0200996	1.74032e-08	14306	T	C		ebi-a-GCST90016929
Abbreviation: number of single-nucleotide polymorphism (nSNP); beta(b);standard error(se);expected average frequency(eaf)	-0.0551726	0.0124655	6.86784e-06	14306	T	C		ebi-a-GCST90016929
Abbreviation: number of single-nucleotide polymorphism (nSNP); beta(b);standard error(se);expected average frequency(eaf)	0.0810099	0.019073	8.52884e-06	14306	T	C		ebi-a-GCST90016929
Abbreviation: number of single-nucleotide polymorphism (nSNP); beta(b);standard error(se);expected average frequency(eaf)	-0.0632518	0.013817	5.36809e-06	14306	T	G		ebi-a-GCST90016929
Abbreviation: number of single-nucleotide polymorphism (nSNP); beta(b);standard error(se);expected average frequency(eaf)	-0.0728589	0.0164821	6.00109e-06	14306	C	G		ebi-a-GCST90016929
Abbreviation: number of single-nucleotide polymorphism (nSNP); beta(b);standard error(se);expected average frequency(eaf)	0.16763	0.0379501	9.28346e-06	14306	C	T		ebi-a-GCST90017042
Abbreviation: number of single-nucleotide polymorphism (nSNP); beta(b);standard error(se);expected average frequency(eaf)	0.137957	0.0302965	8.55342e-06	14306	G	A		ebi-a-GCST90017042
Abbreviation: number of single-nucleotide polymorphism (nSNP); beta(b);standard error(se);expected average frequency(eaf)	-0.0895433	0.0188332	2.14166e-06	14306	A	G		ebi-a-GCST90017042
Abbreviation: number of single-nucleotide polymorphism (nSNP); beta(b);standard error(se);expected average frequency(eaf)	0.181434	0.0319429	1.09883e-08	14306	C	G		ebi-a-GCST90017042
Abbreviation: number of single-nucleotide polymorphism (nSNP); beta(b);standard error(se);expected average frequency(eaf)	0.121167	0.0225844	1.23637e-07	14306	C	T		ebi-a-GCST90017042
Abbreviation: number of single-nucleotide polymorphism (nSNP); beta(b);standard error(se);expected average frequency(eaf)	-0.135311	0.0289742	1.14731e-06	14306	A	G		ebi-a-GCST90017042
Abbreviation: number of single-nucleotide polymorphism (nSNP); beta(b);standard error(se);expected average frequency(eaf)	0.0976832	0.0214155	3.50768e-06	14306	G	C		ebi-a-GCST90017042
Abbreviation: number of single-nucleotide polymorphism (nSNP); beta(b);standard error(se);expected average frequency(eaf)	-0.090152	0.018995	2.21958e-06	14306	G	T		ebi-a-GCST90017042
Abbreviation: number of single-nucleotide polymorphism (nSNP); beta(b);standard error(se);expected average frequency(eaf)	-0.195611	0.0392217	1.32859e-06	14306	G	A		ebi-a-GCST90017042
Abbreviation: number of single-nucleotide polymorphism (nSNP); beta(b);standard error(se);expected average frequency(eaf)	-0.134304	0.0300423	5.74156e-06	14306	T	C		ebi-a-GCST90017042
Abbreviation: number of single-nucleotide polymorphism (nSNP); beta(b);standard error(se);expected average frequency(eaf)	-0.17402	0.0374133	3.1299e-06	14306	A	T		ebi-a-GCST90017042
Abbreviation: number of single-nucleotide polymorphism (nSNP); beta(b);standard error(se);expected average frequency(eaf)	0.200307	0.0387328	2.68838e-07	14306	C	T		ebi-a-GCST90017042
Abbreviation: number of single-nucleotide polymorphism (nSNP); beta(b);standard error(se);expected average frequency(eaf)	0.110229	0.0237523	3.30088e-06	14306	G	A		ebi-a-GCST90017042
Abbreviation: number of single-nucleotide polymorphism (nSNP); beta(b);standard error(se);expected average frequency(eaf)	0.191797	0.0399832	1.83535e-06	14306	G	C		ebi-a-GCST90017042
Abbreviation: number of single-nucleotide polymorphism (nSNP); beta(b);standard error(se);expected average frequency(eaf)	-0.14067	0.030628	6.98715e-06	14306	A	G		ebi-a-GCST90017042
Abbreviation: number of single-nucleotide polymorphism (nSNP); beta(b);standard error(se);expected average frequency(eaf)	0.162018	0.0356813	3.21959e-06	14306	T	C		ebi-a-GCST90017042
Abbreviation: number of single-nucleotide polymorphism (nSNP); beta(b);standard error(se);expected average frequency(eaf)	-0.0969809	0.021925	9.82969e-06	14306	A	G		ebi-a-GCST90016959
Abbreviation: number of single-nucleotide polymorphism (nSNP); beta(b);standard error(se);expected average frequency(eaf)	0.126596	0.0268461	4.48528e-06	14306	G	T		ebi-a-GCST90016959
Abbreviation: number of single-nucleotide polymorphism (nSNP); beta(b);standard error(se);expected average frequency(eaf)	0.0749687	0.0167368	7.94273e-06	14306	G	A		ebi-a-GCST90016959
Abbreviation: number of single-nucleotide polymorphism (nSNP); beta(b);standard error(se);expected average frequency(eaf)	0.232634	0.0512044	6.33826e-06	14306	A	G		ebi-a-GCST90016959
Abbreviation: number of single-nucleotide polymorphism (nSNP); beta(b);standard error(se);expected average frequency(eaf)	0.0985224	0.0214182	4.49645e-06	14306	G	A		ebi-a-GCST90016959
Abbreviation: number of single-nucleotide polymorphism (nSNP); beta(b);standard error(se);expected average frequency(eaf)	0.094316	0.0213513	9.62299e-06	14306	G	C		ebi-a-GCST90016959
Abbreviation: number of single-nucleotide polymorphism (nSNP); beta(b);standard error(se);expected average frequency(eaf)	-0.18776	0.0401636	5.91984e-06	14306	C	T		ebi-a-GCST90016959
Abbreviation: number of single-nucleotide polymorphism (nSNP); beta(b);standard error(se);expected average frequency(eaf)	-0.0746684	0.0164822	6.27004e-06	14306	T	C		ebi-a-GCST90016959
Abbreviation: number of single-nucleotide polymorphism (nSNP); beta(b);standard error(se);expected average frequency(eaf)	-0.130842	0.0266671	7.37904e-07	14306	T	C		ebi-a-GCST90016999
Abbreviation: number of single-nucleotide polymorphism (nSNP); beta(b);standard error(se);expected average frequency(eaf)	-0.139489	0.0316186	8.70062e-06	14306	C	T		ebi-a-GCST90016999
Abbreviation: number of single-nucleotide polymorphism (nSNP); beta(b);standard error(se);expected average frequency(eaf)	0.111463	0.0252788	9.75326e-06	14306	A	G		ebi-a-GCST90016999
Abbreviation: number of single-nucleotide polymorphism (nSNP); beta(b);standard error(se);expected average frequency(eaf)	0.20951	0.0454847	3.09678e-06	14306	A	G		ebi-a-GCST90016999
Abbreviation: number of single-nucleotide polymorphism (nSNP); beta(b);standard error(se);expected average frequency(eaf)	0.109644	0.0228306	1.49091e-06	14306	G	A		ebi-a-GCST90016999
Abbreviation: number of single-nucleotide polymorphism (nSNP); beta(b);standard error(se);expected average frequency(eaf)	0.10585	0.0237114	8.20012e-06	14306	G	A		ebi-a-GCST90016999
Abbreviation: number of single-nucleotide polymorphism (nSNP); beta(b);standard error(se);expected average frequency(eaf)	0.138612	0.0291906	2.73149e-06	14306	G	A		ebi-a-GCST90016999
Abbreviation: number of single-nucleotide polymorphism (nSNP); beta(b);standard error(se);expected average frequency(eaf)	0.172263	0.039601	8.27237e-06	14306	T	G		ebi-a-GCST90016999
Abbreviation: number of single-nucleotide polymorphism (nSNP); beta(b);standard error(se);expected average frequency(eaf)	0.131469	0.0281712	2.66557e-06	14306	T	C		ebi-a-GCST90016999
Abbreviation: number of single-nucleotide polymorphism (nSNP); beta(b);standard error(se);expected average frequency(eaf)	0.109751	0.0238636	4.21143e-06	14306	G	A		ebi-a-GCST90016943
Abbreviation: number of single-nucleotide polymorphism (nSNP); beta(b);standard error(se);expected average frequency(eaf)	0.12561	0.0230053	4.87933e-08	14306	G	A		ebi-a-GCST90016943
Abbreviation: number of single-nucleotide polymorphism (nSNP); beta(b);standard error(se);expected average frequency(eaf)	-0.16332	0.0360823	8.04841e-06	14306	C	G		ebi-a-GCST90016943
Abbreviation: number of single-nucleotide polymorphism (nSNP); beta(b);standard error(se);expected average frequency(eaf)	-0.18756	0.0423688	6.64003e-06	14306	A	C		ebi-a-GCST90016943
Abbreviation: number of single-nucleotide polymorphism (nSNP); beta(b);standard error(se);expected average frequency(eaf)	0.181604	0.0398742	6.25792e-06	14306	G	T		ebi-a-GCST90016943
Abbreviation: number of single-nucleotide polymorphism (nSNP); beta(b);standard error(se);expected average frequency(eaf)	-0.140043	0.0281704	7.45178e-07	14306	T	C		ebi-a-GCST90016943
Abbreviation: number of single-nucleotide polymorphism (nSNP); beta(b);standard error(se);expected average frequency(eaf)	0.181521	0.0400608	7.4583e-06	14306	C	A		ebi-a-GCST90016943
Abbreviation: number of single-nucleotide polymorphism (nSNP); beta(b);standard error(se);expected average frequency(eaf)	-0.105642	0.0200648	1.49417e-07	14306	T	C		ebi-a-GCST90016943
Abbreviation: number of single-nucleotide polymorphism (nSNP); beta(b);standard error(se);expected average frequency(eaf)	0.196145	0.044523	5.53197e-06	14306	A	C		ebi-a-GCST90016943
Abbreviation: number of single-nucleotide polymorphism (nSNP); beta(b);standard error(se);expected average frequency(eaf)	-0.13607	0.0291797	4.50837e-06	14306	C	T		ebi-a-GCST90016943
Abbreviation: number of single-nucleotide polymorphism (nSNP); beta(b);standard error(se);expected average frequency(eaf)	0.105525	0.0236769	7.19383e-06	14306	A	G		ebi-a-GCST90016943
Abbreviation: number of single-nucleotide polymorphism (nSNP); beta(b);standard error(se);expected average frequency(eaf)	-0.0921059	0.0201114	5.03733e-06	14306	A	C		ebi-a-GCST90016943
Abbreviation: number of single-nucleotide polymorphism (nSNP); beta(b);standard error(se);expected average frequency(eaf)	0.204031	0.0445746	4.56321e-06	14306	T	C		ebi-a-GCST90016943
Abbreviation: number of single-nucleotide polymorphism (nSNP); beta(b);standard error(se);expected average frequency(eaf)	-0.189444	0.0430248	8.09003e-06	14306	G	T		ebi-a-GCST90016943
Abbreviation: number of single-nucleotide polymorphism (nSNP); beta(b);standard error(se);expected average frequency(eaf)	-0.118383	0.0241355	7.3872e-07	14306	C	T		ebi-a-GCST90016943
Abbreviation: number of single-nucleotide polymorphism (nSNP); beta(b);standard error(se);expected average frequency(eaf)	-0.11504	0.0260137	8.74138e-06	14306	C	T		ebi-a-GCST90017062
Abbreviation: number of single-nucleotide polymorphism (nSNP); beta(b);standard error(se);expected average frequency(eaf)	0.0709997	0.0162766	9.27662e-06	14306	A	T		ebi-a-GCST90017062
Abbreviation: number of single-nucleotide polymorphism (nSNP); beta(b);standard error(se);expected average frequency(eaf)	0.0527654	0.0112619	2.55611e-06	14306	C	T		ebi-a-GCST90017062
Abbreviation: number of single-nucleotide polymorphism (nSNP); beta(b);standard error(se);expected average frequency(eaf)	0.0519509	0.0116306	8.09245e-06	14306	A	G		ebi-a-GCST90017062
Abbreviation: number of single-nucleotide polymorphism (nSNP); beta(b);standard error(se);expected average frequency(eaf)	0.132764	0.0299816	8.82612e-06	14306	T	A		ebi-a-GCST90017062
Abbreviation: number of single-nucleotide polymorphism (nSNP); beta(b);standard error(se);expected average frequency(eaf)	0.167497	0.0367639	5.11423e-06	14306	G	A		ebi-a-GCST90017062
Abbreviation: number of single-nucleotide polymorphism (nSNP); beta(b);standard error(se);expected average frequency(eaf)	0.125038	0.0279411	5.23106e-06	14306	G	A		ebi-a-GCST90017062
Abbreviation: number of single-nucleotide polymorphism (nSNP); beta(b);standard error(se);expected average frequency(eaf)	-0.0734114	0.0161398	4.72683e-06	14306	G	T		ebi-a-GCST90017062
Abbreviation: number of single-nucleotide polymorphism (nSNP); beta(b);standard error(se);expected average frequency(eaf)	-0.0762002	0.0174689	8.38262e-06	14306	C	G		ebi-a-GCST90017062
Abbreviation: number of single-nucleotide polymorphism (nSNP); beta(b);standard error(se);expected average frequency(eaf)	0.0640277	0.0110059	5.29127e-09	14306	C	G		ebi-a-GCST90017062
Abbreviation: number of single-nucleotide polymorphism (nSNP); beta(b);standard error(se);expected average frequency(eaf)	0.0829505	0.0170891	6.47978e-07	14306	A	G		ebi-a-GCST90017062
Abbreviation: number of single-nucleotide polymorphism (nSNP); beta(b);standard error(se);expected average frequency(eaf)	-0.0535262	0.0115885	3.38361e-06	14306	T	C		ebi-a-GCST90017062
Abbreviation: number of single-nucleotide polymorphism (nSNP); beta(b);standard error(se);expected average frequency(eaf)	0.0999271	0.0211728	1.96336e-06	14306	C	T		ebi-a-GCST90017062
Abbreviation: number of single-nucleotide polymorphism (nSNP); beta(b);standard error(se);expected average frequency(eaf)	-0.0607052	0.013425	5.05918e-06	14306	T	C		ebi-a-GCST90017062
Abbreviation: number of single-nucleotide polymorphism (nSNP); beta(b);standard error(se);expected average frequency(eaf)	0.0563367	0.012392	5.27024e-06	14306	C	T		ebi-a-GCST90016931
Abbreviation: number of single-nucleotide polymorphism (nSNP); beta(b);standard error(se);expected average frequency(eaf)	0.0536759	0.0119436	8.09823e-06	14306	T	C		ebi-a-GCST90016931
Abbreviation: number of single-nucleotide polymorphism (nSNP); beta(b);standard error(se);expected average frequency(eaf)	0.0748236	0.016246	5.33962e-06	14306	G	A		ebi-a-GCST90016931
Abbreviation: number of single-nucleotide polymorphism (nSNP); beta(b);standard error(se);expected average frequency(eaf)	-0.0616944	0.013693	6.9051e-06	14306	C	G		ebi-a-GCST90016931
Abbreviation: number of single-nucleotide polymorphism (nSNP); beta(b);standard error(se);expected average frequency(eaf)	0.0615805	0.0136198	9.07716e-06	14306	A	G		ebi-a-GCST90016931
Abbreviation: number of single-nucleotide polymorphism (nSNP); beta(b);standard error(se);expected average frequency(eaf)	-0.0734787	0.0168383	7.0912e-06	14306	T	C		ebi-a-GCST90016931
Abbreviation: number of single-nucleotide polymorphism (nSNP); beta(b);standard error(se);expected average frequency(eaf)	-0.106376	0.0241944	7.42147e-06	14306	T	C		ebi-a-GCST90016931
Abbreviation: number of single-nucleotide polymorphism (nSNP); beta(b);standard error(se);expected average frequency(eaf)	0.0814503	0.0179338	4.54485e-06	14306	G	A		ebi-a-GCST90016931
Abbreviation: number of single-nucleotide polymorphism (nSNP); beta(b);standard error(se);expected average frequency(eaf)	-0.180969	0.0390911	3.80627e-06	14306	G	A		ebi-a-GCST90016931
Abbreviation: number of single-nucleotide polymorphism (nSNP); beta(b);standard error(se);expected average frequency(eaf)	0.0967773	0.0217471	8.24442e-06	14306	A	G		ebi-a-GCST90016931
Abbreviation: number of single-nucleotide polymorphism (nSNP); beta(b);standard error(se);expected average frequency(eaf)	0.0533035	0.0119011	7.8966e-06	14306	G	A		ebi-a-GCST90016931
Abbreviation: number of single-nucleotide polymorphism (nSNP); beta(b);standard error(se);expected average frequency(eaf)	-0.063193	0.0142275	9.78949e-06	14306	A	C		ebi-a-GCST90017063
Abbreviation: number of single-nucleotide polymorphism (nSNP); beta(b);standard error(se);expected average frequency(eaf)	0.199648	0.0438453	3.62928e-06	14306	T	G		ebi-a-GCST90017063
Abbreviation: number of single-nucleotide polymorphism (nSNP); beta(b);standard error(se);expected average frequency(eaf)	-0.0665937	0.0140168	2.142e-06	14306	T	C		ebi-a-GCST90017063
Abbreviation: number of single-nucleotide polymorphism (nSNP); beta(b);standard error(se);expected average frequency(eaf)	0.0618344	0.0129031	1.98052e-06	14306	G	A		ebi-a-GCST90017063
Abbreviation: number of single-nucleotide polymorphism (nSNP); beta(b);standard error(se);expected average frequency(eaf)	-0.192815	0.0392045	3.31184e-07	14306	A	G		ebi-a-GCST90017063
Abbreviation: number of single-nucleotide polymorphism (nSNP); beta(b);standard error(se);expected average frequency(eaf)	-0.0523503	0.0117119	6.78938e-06	14306	T	C		ebi-a-GCST90017063
Abbreviation: number of single-nucleotide polymorphism (nSNP); beta(b);standard error(se);expected average frequency(eaf)	-0.102822	0.0235087	9.42128e-06	14306	G	A		ebi-a-GCST90017063
Abbreviation: number of single-nucleotide polymorphism (nSNP); beta(b);standard error(se);expected average frequency(eaf)	0.0546114	0.0120077	5.79923e-06	14306	A	G		ebi-a-GCST90017063
Abbreviation: number of single-nucleotide polymorphism (nSNP); beta(b);standard error(se);expected average frequency(eaf)	0.0842356	0.0184893	5.28433e-06	14306	G	T		ebi-a-GCST90017063
Abbreviation: number of single-nucleotide polymorphism (nSNP); beta(b);standard error(se);expected average frequency(eaf)	0.0865522	0.0189141	8.0059e-06	14306	C	A		ebi-a-GCST90017063
Abbreviation: number of single-nucleotide polymorphism (nSNP); beta(b);standard error(se);expected average frequency(eaf)	0.0723875	0.0160787	4.18177e-06	14306	A	G		ebi-a-GCST90017063
Abbreviation: number of single-nucleotide polymorphism (nSNP); beta(b);standard error(se);expected average frequency(eaf)	0.0836825	0.0176445	3.95294e-06	14306	T	G		ebi-a-GCST90017063
Abbreviation: number of single-nucleotide polymorphism (nSNP); beta(b);standard error(se);expected average frequency(eaf)	0.0568439	0.0122325	4.22114e-06	14306	G	A		ebi-a-GCST90017063
Abbreviation: number of single-nucleotide polymorphism (nSNP); beta(b);standard error(se);expected average frequency(eaf)	0.0837001	0.0182263	5.40132e-06	14306	C	T		ebi-a-GCST90017063
Abbreviation: number of single-nucleotide polymorphism (nSNP); beta(b);standard error(se);expected average frequency(eaf)	-0.0522093	0.0116382	7.58892e-06	14306	T	G		ebi-a-GCST90017063
Abbreviation: number of single-nucleotide polymorphism (nSNP); beta(b);standard error(se);expected average frequency(eaf)	-0.197786	0.0410495	5.97008e-07	14306	A	G		ebi-a-GCST90016958
Abbreviation: number of single-nucleotide polymorphism (nSNP); beta(b);standard error(se);expected average frequency(eaf)	-0.123489	0.0266695	3.23802e-06	14306	C	T		ebi-a-GCST90016958
Abbreviation: number of single-nucleotide polymorphism (nSNP); beta(b);standard error(se);expected average frequency(eaf)	0.145501	0.0300007	3.07921e-06	14306	T	C		ebi-a-GCST90016958
Abbreviation: number of single-nucleotide polymorphism (nSNP); beta(b);standard error(se);expected average frequency(eaf)	-0.134158	0.0301427	8.19426e-06	14306	C	T		ebi-a-GCST90016958
Abbreviation: number of single-nucleotide polymorphism (nSNP); beta(b);standard error(se);expected average frequency(eaf)	-0.126643	0.0257111	1.02501e-06	14306	T	A		ebi-a-GCST90016958
Abbreviation: number of single-nucleotide polymorphism (nSNP); beta(b);standard error(se);expected average frequency(eaf)	0.127099	0.025656	7.4929e-07	14306	G	T		ebi-a-GCST90016958
Abbreviation: number of single-nucleotide polymorphism (nSNP); beta(b);standard error(se);expected average frequency(eaf)	-0.124197	0.0257026	1.56603e-06	14306	T	C		ebi-a-GCST90016958
Abbreviation: number of single-nucleotide polymorphism (nSNP); beta(b);standard error(se);expected average frequency(eaf)	0.164855	0.0375128	9.60086e-06	14306	G	C		ebi-a-GCST90016958
Abbreviation: number of single-nucleotide polymorphism (nSNP); beta(b);standard error(se);expected average frequency(eaf)	-0.246101	0.0483077	2.69855e-07	14306	C	T		ebi-a-GCST90016958
Abbreviation: number of single-nucleotide polymorphism (nSNP); beta(b);standard error(se);expected average frequency(eaf)	0.148942	0.0318366	2.83374e-06	14306	G	A		ebi-a-GCST90016958
Abbreviation: number of single-nucleotide polymorphism (nSNP); beta(b);standard error(se);expected average frequency(eaf)	-0.152918	0.0288525	1.53784e-07	14306	C	T		ebi-a-GCST90016958
Abbreviation: number of single-nucleotide polymorphism (nSNP); beta(b);standard error(se);expected average frequency(eaf)	0.101088	0.0225594	6.40088e-06	14306	G	A		ebi-a-GCST90016958
Abbreviation: number of single-nucleotide polymorphism (nSNP); beta(b);standard error(se);expected average frequency(eaf)	-0.186945	0.0418412	6.24827e-06	14306	A	C		ebi-a-GCST90016958
Abbreviation: number of single-nucleotide polymorphism (nSNP); beta(b);standard error(se);expected average frequency(eaf)	-0.160034	0.0349472	4.08037e-06	14306	A	C		ebi-a-GCST90016958
Abbreviation: number of single-nucleotide polymorphism (nSNP); beta(b);standard error(se);expected average frequency(eaf)	-0.127185	0.0281887	6.54757e-06	14306	T	C		ebi-a-GCST90016987
Abbreviation: number of single-nucleotide polymorphism (nSNP); beta(b);standard error(se);expected average frequency(eaf)	0.109402	0.0226964	1.79449e-06	14306	A	G		ebi-a-GCST90016987
Abbreviation: number of single-nucleotide polymorphism (nSNP); beta(b);standard error(se);expected average frequency(eaf)	0.119141	0.0250891	3.78669e-06	14306	G	A		ebi-a-GCST90016987
Abbreviation: number of single-nucleotide polymorphism (nSNP); beta(b);standard error(se);expected average frequency(eaf)	0.0854927	0.0172749	8.5487e-07	14306	A	C		ebi-a-GCST90016987
Abbreviation: number of single-nucleotide polymorphism (nSNP); beta(b);standard error(se);expected average frequency(eaf)	0.0770979	0.0169735	4.93856e-06	14306	T	C		ebi-a-GCST90016987
Abbreviation: number of single-nucleotide polymorphism (nSNP); beta(b);standard error(se);expected average frequency(eaf)	-0.0811971	0.0174234	2.42438e-06	14306	T	C		ebi-a-GCST90016987
Abbreviation: number of single-nucleotide polymorphism (nSNP); beta(b);standard error(se);expected average frequency(eaf)	-0.106594	0.0239337	8.29755e-06	14306	T	G		ebi-a-GCST90016987
Abbreviation: number of single-nucleotide polymorphism (nSNP); beta(b);standard error(se);expected average frequency(eaf)	0.0654931	0.0148681	9.14282e-06	14306	G	A		ebi-a-GCST90016987
Abbreviation: number of single-nucleotide polymorphism (nSNP); beta(b);standard error(se);expected average frequency(eaf)	-0.154496	0.0339396	6.65426e-06	14306	A	G		ebi-a-GCST90016987
Abbreviation: number of single-nucleotide polymorphism (nSNP); beta(b);standard error(se);expected average frequency(eaf)	0.0691756	0.0147285	2.70302e-06	14306	A	T		ebi-a-GCST90016987
Abbreviation: number of single-nucleotide polymorphism (nSNP); beta(b);standard error(se);expected average frequency(eaf)	-0.212582	0.0470044	5.64313e-06	14306	A	G		ebi-a-GCST90016987
Abbreviation: number of single-nucleotide polymorphism (nSNP); beta(b);standard error(se);expected average frequency(eaf)	-0.10309	0.0212861	1.48659e-06	14306	A	G		ebi-a-GCST90016965
Abbreviation: number of single-nucleotide polymorphism (nSNP); beta(b);standard error(se);expected average frequency(eaf)	0.0903417	0.0200239	7.24169e-06	14306	T	G		ebi-a-GCST90016965
Abbreviation: number of single-nucleotide polymorphism (nSNP); beta(b);standard error(se);expected average frequency(eaf)	0.182586	0.0357284	3.74731e-07	14306	C	T		ebi-a-GCST90016965
Abbreviation: number of single-nucleotide polymorphism (nSNP); beta(b);standard error(se);expected average frequency(eaf)	0.0923834	0.0202157	5.53847e-06	14306	A	C		ebi-a-GCST90016965
Abbreviation: number of single-nucleotide polymorphism (nSNP); beta(b);standard error(se);expected average frequency(eaf)	0.10076	0.0202902	6.83109e-07	14306	A	C		ebi-a-GCST90016965
Abbreviation: number of single-nucleotide polymorphism (nSNP); beta(b);standard error(se);expected average frequency(eaf)	-0.1364	0.0302372	8.04304e-06	14306	T	C		ebi-a-GCST90016965
Abbreviation: number of single-nucleotide polymorphism (nSNP); beta(b);standard error(se);expected average frequency(eaf)	-0.193107	0.0411187	1.56819e-06	14306	G	C		ebi-a-GCST90016965
Abbreviation: number of single-nucleotide polymorphism (nSNP); beta(b);standard error(se);expected average frequency(eaf)	0.0953524	0.02006	2.23496e-06	14306	C	T		ebi-a-GCST90016965
Abbreviation: number of single-nucleotide polymorphism (nSNP); beta(b);standard error(se);expected average frequency(eaf)	0.146775	0.0326594	9.81206e-06	14306	A	G		ebi-a-GCST90016965
Abbreviation: number of single-nucleotide polymorphism (nSNP); beta(b);standard error(se);expected average frequency(eaf)	-0.113003	0.02204	2.6404e-07	14306	T	C		ebi-a-GCST90016965
Abbreviation: number of single-nucleotide polymorphism (nSNP); beta(b);standard error(se);expected average frequency(eaf)	-0.126337	0.0268919	2.86029e-06	14306	C	T		ebi-a-GCST90016965
Abbreviation: number of single-nucleotide polymorphism (nSNP); beta(b);standard error(se);expected average frequency(eaf)	0.132603	0.0289802	6.55843e-06	14306	G	A		ebi-a-GCST90016965
Abbreviation: number of single-nucleotide polymorphism (nSNP); beta(b);standard error(se);expected average frequency(eaf)	0.0577763	0.0117388	8.88055e-07	14306	T	A		ebi-a-GCST90017093
Abbreviation: number of single-nucleotide polymorphism (nSNP); beta(b);standard error(se);expected average frequency(eaf)	0.0637133	0.0144305	8.79792e-06	14306	G	C		ebi-a-GCST90017093
Abbreviation: number of single-nucleotide polymorphism (nSNP); beta(b);standard error(se);expected average frequency(eaf)	-0.11707	0.0126703	5.94155e-20	14306	T	C		ebi-a-GCST90017093
Abbreviation: number of single-nucleotide polymorphism (nSNP); beta(b);standard error(se);expected average frequency(eaf)	0.0584045	0.0122081	1.57373e-06	14306	G	A		ebi-a-GCST90017093
Abbreviation: number of single-nucleotide polymorphism (nSNP); beta(b);standard error(se);expected average frequency(eaf)	0.053673	0.0120586	8.66204e-06	14306	A	G		ebi-a-GCST90017093
Abbreviation: number of single-nucleotide polymorphism (nSNP); beta(b);standard error(se);expected average frequency(eaf)	0.0562	0.0126395	7.24136e-06	14306	T	A		ebi-a-GCST90017093
Abbreviation: number of single-nucleotide polymorphism (nSNP); beta(b);standard error(se);expected average frequency(eaf)	-0.0942612	0.0208421	4.84953e-06	14306	T	G		ebi-a-GCST90017093
Abbreviation: number of single-nucleotide polymorphism (nSNP); beta(b);standard error(se);expected average frequency(eaf)	0.0569873	0.0116907	1.1517e-06	14306	T	C		ebi-a-GCST90017093
Abbreviation: number of single-nucleotide polymorphism (nSNP); beta(b);standard error(se);expected average frequency(eaf)	-0.0892981	0.0183177	1.03631e-06	14306	C	G		ebi-a-GCST90017093
Abbreviation: number of single-nucleotide polymorphism (nSNP); beta(b);standard error(se);expected average frequency(eaf)	0.0553965	0.0120669	3.8249e-06	14306	C	T		ebi-a-GCST90017093
Abbreviation: number of single-nucleotide polymorphism (nSNP); beta(b);standard error(se);expected average frequency(eaf)	-0.0914312	0.0202604	7.27998e-06	14306	A	G		ebi-a-GCST90017093
Abbreviation: number of single-nucleotide polymorphism (nSNP); beta(b);standard error(se);expected average frequency(eaf)	0.0537537	0.0123746	9.94741e-06	14306	G	A		ebi-a-GCST90017093
Abbreviation: number of single-nucleotide polymorphism (nSNP); beta(b);standard error(se);expected average frequency(eaf)	-0.0613031	0.0128844	2.28066e-06	14306	G	C		ebi-a-GCST90017093
Abbreviation: number of single-nucleotide polymorphism (nSNP); beta(b);standard error(se);expected average frequency(eaf)	0.110676	0.0200996	1.74032e-08	14306	T	C		ebi-a-GCST90017093
Abbreviation: number of single-nucleotide polymorphism (nSNP); beta(b);standard error(se);expected average frequency(eaf)	-0.0551726	0.0124655	6.86784e-06	14306	T	C		ebi-a-GCST90017093
Abbreviation: number of single-nucleotide polymorphism (nSNP); beta(b);standard error(se);expected average frequency(eaf)	0.0810099	0.019073	8.52884e-06	14306	T	C		ebi-a-GCST90017093
Abbreviation: number of single-nucleotide polymorphism (nSNP); beta(b);standard error(se);expected average frequency(eaf)	-0.0632518	0.013817	5.36809e-06	14306	T	G		ebi-a-GCST90017093
Abbreviation: number of single-nucleotide polymorphism (nSNP); beta(b);standard error(se);expected average frequency(eaf)	-0.0728589	0.0164821	6.00109e-06	14306	C	G		ebi-a-GCST90017093
Abbreviation: number of single-nucleotide polymorphism (nSNP); beta(b);standard error(se);expected average frequency(eaf)	0.0888472	0.0179655	9.54201e-06	14306	C	G		ebi-a-GCST90016913
Abbreviation: number of single-nucleotide polymorphism (nSNP); beta(b);standard error(se);expected average frequency(eaf)	0.0794173	0.0182427	9.8935e-06	14306	G	C		ebi-a-GCST90016913
Abbreviation: number of single-nucleotide polymorphism (nSNP); beta(b);standard error(se);expected average frequency(eaf)	0.0698882	0.0156319	8.39808e-06	14306	G	A		ebi-a-GCST90016913
Abbreviation: number of single-nucleotide polymorphism (nSNP); beta(b);standard error(se);expected average frequency(eaf)	-0.0592279	0.0134556	9.35643e-06	14306	T	G		ebi-a-GCST90016913
Abbreviation: number of single-nucleotide polymorphism (nSNP); beta(b);standard error(se);expected average frequency(eaf)	0.0529097	0.011818	8.77789e-06	14306	C	T		ebi-a-GCST90016913
Abbreviation: number of single-nucleotide polymorphism (nSNP); beta(b);standard error(se);expected average frequency(eaf)	-0.0739995	0.0150815	9.65095e-07	14306	C	T		ebi-a-GCST90016913
Abbreviation: number of single-nucleotide polymorphism (nSNP); beta(b);standard error(se);expected average frequency(eaf)	-0.103803	0.0210883	4.01856e-07	14306	C	T		ebi-a-GCST90016913
Abbreviation: number of single-nucleotide polymorphism (nSNP); beta(b);standard error(se);expected average frequency(eaf)	-0.0547202	0.0127338	8.72027e-06	14306	G	A		ebi-a-GCST90016913
Abbreviation: number of single-nucleotide polymorphism (nSNP); beta(b);standard error(se);expected average frequency(eaf)	-0.0511937	0.0109569	3.37085e-06	14306	C	T		ebi-a-GCST90016913
Abbreviation: number of single-nucleotide polymorphism (nSNP); beta(b);standard error(se);expected average frequency(eaf)	0.0866169	0.0190393	8.24233e-06	14306	T	C		ebi-a-GCST90016913
Abbreviation: number of single-nucleotide polymorphism (nSNP); beta(b);standard error(se);expected average frequency(eaf)	0.0947036	0.0225117	7.53165e-06	14306	C	G		ebi-a-GCST90016913
Abbreviation: number of single-nucleotide polymorphism (nSNP); beta(b);standard error(se);expected average frequency(eaf)	0.0524406	0.0116115	6.53085e-06	14306	G	C		ebi-a-GCST90016913
Abbreviation: number of single-nucleotide polymorphism (nSNP); beta(b);standard error(se);expected average frequency(eaf)	-0.052659	0.0113858	3.24399e-06	14306	G	A		ebi-a-GCST90016913
Abbreviation: number of single-nucleotide polymorphism (nSNP); beta(b);standard error(se);expected average frequency(eaf)	-0.0724037	0.0153105	4.52137e-06	14306	A	G		ebi-a-GCST90016913
Abbreviation: number of single-nucleotide polymorphism (nSNP); beta(b);standard error(se);expected average frequency(eaf)	-0.0581025	0.0120557	1.34295e-06	14306	T	C		ebi-a-GCST90016913
Abbreviation: number of single-nucleotide polymorphism (nSNP); beta(b);standard error(se);expected average frequency(eaf)	-0.0963981	0.0212007	9.04045e-06	14306	A	T		ebi-a-GCST90016913
Abbreviation: number of single-nucleotide polymorphism (nSNP); beta(b);standard error(se);expected average frequency(eaf)	-0.255639	0.0508787	8.77506e-07	14306	T	C		ebi-a-GCST90016913
Abbreviation: number of single-nucleotide polymorphism (nSNP); beta(b);standard error(se);expected average frequency(eaf)	0.0641008	0.0127404	3.81408e-07	14306	G	A		ebi-a-GCST90016913
Abbreviation: number of single-nucleotide polymorphism (nSNP); beta(b);standard error(se);expected average frequency(eaf)	0.05695	0.0126502	6.8019e-06	14306	T	C		ebi-a-GCST90017058
Abbreviation: number of single-nucleotide polymorphism (nSNP); beta(b);standard error(se);expected average frequency(eaf)	-0.166211	0.0367938	6.43028e-06	14306	G	A		ebi-a-GCST90017058
Abbreviation: number of single-nucleotide polymorphism (nSNP); beta(b);standard error(se);expected average frequency(eaf)	0.0592304	0.0125917	2.85384e-06	14306	C	A		ebi-a-GCST90017058
Abbreviation: number of single-nucleotide polymorphism (nSNP); beta(b);standard error(se);expected average frequency(eaf)	-0.0585718	0.0124994	2.84165e-06	14306	C	T		ebi-a-GCST90017058
Abbreviation: number of single-nucleotide polymorphism (nSNP); beta(b);standard error(se);expected average frequency(eaf)	-0.0588161	0.0124671	2.36537e-06	14306	A	G		ebi-a-GCST90017058
Abbreviation: number of single-nucleotide polymorphism (nSNP); beta(b);standard error(se);expected average frequency(eaf)	0.0631351	0.0137953	4.99425e-06	14306	T	A		ebi-a-GCST90017058
Abbreviation: number of single-nucleotide polymorphism (nSNP); beta(b);standard error(se);expected average frequency(eaf)	-0.0693743	0.0147926	3.20915e-06	14306	G	C		ebi-a-GCST90017058
Abbreviation: number of single-nucleotide polymorphism (nSNP); beta(b);standard error(se);expected average frequency(eaf)	-0.0670855	0.0144415	4.87304e-06	14306	A	G		ebi-a-GCST90017058
Abbreviation: number of single-nucleotide polymorphism (nSNP); beta(b);standard error(se);expected average frequency(eaf)	-0.0953084	0.0210752	5.2342e-06	14306	T	C		ebi-a-GCST90016960
Abbreviation: number of single-nucleotide polymorphism (nSNP); beta(b);standard error(se);expected average frequency(eaf)	-0.0922959	0.0192121	1.39878e-06	14306	G	C		ebi-a-GCST90016960
Abbreviation: number of single-nucleotide polymorphism (nSNP); beta(b);standard error(se);expected average frequency(eaf)	-0.0699243	0.0158036	9.60506e-06	14306	G	A		ebi-a-GCST90016960
Abbreviation: number of single-nucleotide polymorphism (nSNP); beta(b);standard error(se);expected average frequency(eaf)	0.083381	0.0168901	9.769e-07	14306	T	C		ebi-a-GCST90016960
Abbreviation: number of single-nucleotide polymorphism (nSNP); beta(b);standard error(se);expected average frequency(eaf)	-0.11324	0.0232586	1.57358e-06	14306	A	T		ebi-a-GCST90016960
Abbreviation: number of single-nucleotide polymorphism (nSNP); beta(b);standard error(se);expected average frequency(eaf)	-0.104884	0.0234695	4.41255e-06	14306	A	T		ebi-a-GCST90016960
Abbreviation: number of single-nucleotide polymorphism (nSNP); beta(b);standard error(se);expected average frequency(eaf)	-0.0734512	0.0155789	2.54419e-06	14306	C	T		ebi-a-GCST90016960
Abbreviation: number of single-nucleotide polymorphism (nSNP); beta(b);standard error(se);expected average frequency(eaf)	0.143237	0.0311654	4.8136e-06	14306	C	A		ebi-a-GCST90016960
Abbreviation: number of single-nucleotide polymorphism (nSNP); beta(b);standard error(se);expected average frequency(eaf)	-0.112758	0.0255994	6.35887e-06	14306	G	C		ebi-a-GCST90016960
Abbreviation: number of single-nucleotide polymorphism (nSNP); beta(b);standard error(se);expected average frequency(eaf)	-0.102524	0.0234834	9.74473e-06	14306	C	T		ebi-a-GCST90016960
Abbreviation: number of single-nucleotide polymorphism (nSNP); beta(b);standard error(se);expected average frequency(eaf)	-0.0749219	0.016833	8.21675e-06	14306	C	T		ebi-a-GCST90016960
Abbreviation: number of single-nucleotide polymorphism (nSNP); beta(b);standard error(se);expected average frequency(eaf)	-0.119225	0.0251081	2.04593e-06	14306	C	T		ebi-a-GCST90016960
Abbreviation: number of single-nucleotide polymorphism (nSNP); beta(b);standard error(se);expected average frequency(eaf)	-0.0553339	0.0120621	4.90671e-06	14306	G	C		ebi-a-GCST90017021
Abbreviation: number of single-nucleotide polymorphism (nSNP); beta(b);standard error(se);expected average frequency(eaf)	0.106101	0.0222904	2.15432e-06	14306	C	G		ebi-a-GCST90017021
Abbreviation: number of single-nucleotide polymorphism (nSNP); beta(b);standard error(se);expected average frequency(eaf)	-0.116881	0.0246589	1.63422e-06	14306	A	G		ebi-a-GCST90017021
Abbreviation: number of single-nucleotide polymorphism (nSNP); beta(b);standard error(se);expected average frequency(eaf)	-0.0564927	0.0121736	3.91913e-06	14306	C	T		ebi-a-GCST90017021
Abbreviation: number of single-nucleotide polymorphism (nSNP); beta(b);standard error(se);expected average frequency(eaf)	-0.055381	0.0123659	7.47291e-06	14306	G	A		ebi-a-GCST90017021
Abbreviation: number of single-nucleotide polymorphism (nSNP); beta(b);standard error(se);expected average frequency(eaf)	-0.0666305	0.0141577	5.20811e-06	14306	C	T		ebi-a-GCST90017021
Abbreviation: number of single-nucleotide polymorphism (nSNP); beta(b);standard error(se);expected average frequency(eaf)	-0.108906	0.0242055	2.55452e-06	14306	G	C		ebi-a-GCST90017021
Abbreviation: number of single-nucleotide polymorphism (nSNP); beta(b);standard error(se);expected average frequency(eaf)	0.0604208	0.0135965	8.98194e-06	14306	T	G		ebi-a-GCST90017021
Abbreviation: number of single-nucleotide polymorphism (nSNP); beta(b);standard error(se);expected average frequency(eaf)	-0.0568869	0.0121152	3.05626e-06	14306	G	A		ebi-a-GCST90017021
Abbreviation: number of single-nucleotide polymorphism (nSNP); beta(b);standard error(se);expected average frequency(eaf)	-0.0550587	0.0121847	6.55043e-06	14306	G	T		ebi-a-GCST90017021
Abbreviation: number of single-nucleotide polymorphism (nSNP); beta(b);standard error(se);expected average frequency(eaf)	-0.105963	0.0232501	5.59667e-06	14306	A	G		ebi-a-GCST90017021
Abbreviation: number of single-nucleotide polymorphism (nSNP); beta(b);standard error(se);expected average frequency(eaf)	-0.190615	0.0414403	2.62029e-06	14306	T	C		ebi-a-GCST90017021
Abbreviation: number of single-nucleotide polymorphism (nSNP); beta(b);standard error(se);expected average frequency(eaf)	-0.062804	0.0130744	1.38618e-06	14306	C	T		ebi-a-GCST90017021
Abbreviation: number of single-nucleotide polymorphism (nSNP); beta(b);standard error(se);expected average frequency(eaf)	0.125481	0.0259008	3.14826e-06	14306	C	G		ebi-a-GCST90017021
Abbreviation: number of single-nucleotide polymorphism (nSNP); beta(b);standard error(se);expected average frequency(eaf)	0.200628	0.0449372	1.58161e-06	14306	C	T		ebi-a-GCST90017021
Abbreviation: number of single-nucleotide polymorphism (nSNP); beta(b);standard error(se);expected average frequency(eaf)	0.0679483	0.0133496	3.721e-07	14306	G	A		ebi-a-GCST90017021
Abbreviation: number of single-nucleotide polymorphism (nSNP); beta(b);standard error(se);expected average frequency(eaf)	-0.0896103	0.0186432	1.27488e-06	14306	G	C		ebi-a-GCST90016919
Abbreviation: number of single-nucleotide polymorphism (nSNP); beta(b);standard error(se);expected average frequency(eaf)	-0.159735	0.0292553	5.36056e-08	14306	T	C		ebi-a-GCST90016919
Abbreviation: number of single-nucleotide polymorphism (nSNP); beta(b);standard error(se);expected average frequency(eaf)	0.166216	0.0355728	2.86609e-06	14306	A	T		ebi-a-GCST90016919
Abbreviation: number of single-nucleotide polymorphism (nSNP); beta(b);standard error(se);expected average frequency(eaf)	-0.123968	0.0278958	7.10739e-06	14306	A	T		ebi-a-GCST90016919
Abbreviation: number of single-nucleotide polymorphism (nSNP); beta(b);standard error(se);expected average frequency(eaf)	0.0896187	0.0185106	1.48057e-06	14306	G	A		ebi-a-GCST90016919
Abbreviation: number of single-nucleotide polymorphism (nSNP); beta(b);standard error(se);expected average frequency(eaf)	-0.0814624	0.0184409	9.95795e-06	14306	A	G		ebi-a-GCST90016919
Abbreviation: number of single-nucleotide polymorphism (nSNP); beta(b);standard error(se);expected average frequency(eaf)	-0.205352	0.0454982	8.05675e-06	14306	T	C		ebi-a-GCST90016919
Abbreviation: number of single-nucleotide polymorphism (nSNP); beta(b);standard error(se);expected average frequency(eaf)	0.083758	0.0185796	8.19917e-06	14306	A	G		ebi-a-GCST90016919
Abbreviation: number of single-nucleotide polymorphism (nSNP); beta(b);standard error(se);expected average frequency(eaf)	-0.0861928	0.0193381	8.67142e-06	14306	A	G		ebi-a-GCST90016919
Abbreviation: number of single-nucleotide polymorphism (nSNP); beta(b);standard error(se);expected average frequency(eaf)	0.226722	0.0487841	3.29011e-06	14306	T	C		ebi-a-GCST90016919
Abbreviation: number of single-nucleotide polymorphism (nSNP); beta(b);standard error(se);expected average frequency(eaf)	0.0989487	0.0196972	6.02893e-07	14306	T	C		ebi-a-GCST90016919
Abbreviation: number of single-nucleotide polymorphism (nSNP); beta(b);standard error(se);expected average frequency(eaf)	0.214848	0.0470878	6.69083e-06	14306	T	C		ebi-a-GCST90016919
Abbreviation: number of single-nucleotide polymorphism (nSNP); beta(b);standard error(se);expected average frequency(eaf)	-0.103539	0.0234287	6.84636e-06	14306	A	C		ebi-a-GCST90016919
Abbreviation: number of single-nucleotide polymorphism (nSNP); beta(b);standard error(se);expected average frequency(eaf)	-0.117029	0.0243085	1.4003e-06	14306	G	A		ebi-a-GCST90017027
Abbreviation: number of single-nucleotide polymorphism (nSNP); beta(b);standard error(se);expected average frequency(eaf)	0.102292	0.0212319	1.58891e-06	14306	C	T		ebi-a-GCST90017027
Abbreviation: number of single-nucleotide polymorphism (nSNP); beta(b);standard error(se);expected average frequency(eaf)	-0.0798769	0.0168846	2.29166e-06	14306	T	C		ebi-a-GCST90017027
Abbreviation: number of single-nucleotide polymorphism (nSNP); beta(b);standard error(se);expected average frequency(eaf)	-0.121162	0.0233467	2.4134e-07	14306	G	C		ebi-a-GCST90017027
Abbreviation: number of single-nucleotide polymorphism (nSNP); beta(b);standard error(se);expected average frequency(eaf)	-0.0845848	0.0170693	7.68192e-07	14306	T	C		ebi-a-GCST90017027
Abbreviation: number of single-nucleotide polymorphism (nSNP); beta(b);standard error(se);expected average frequency(eaf)	-0.110443	0.0235801	2.85825e-06	14306	A	G		ebi-a-GCST90017027
Abbreviation: number of single-nucleotide polymorphism (nSNP); beta(b);standard error(se);expected average frequency(eaf)	0.0886512	0.0199045	6.92054e-06	14306	G	A		ebi-a-GCST90017027
Abbreviation: number of single-nucleotide polymorphism (nSNP); beta(b);standard error(se);expected average frequency(eaf)	-0.0974344	0.0181279	9.34932e-08	14306	T	C		ebi-a-GCST90017027
Abbreviation: number of single-nucleotide polymorphism (nSNP); beta(b);standard error(se);expected average frequency(eaf)	-0.0973842	0.0194791	7.68652e-07	14306	T	C		ebi-a-GCST90017027
Abbreviation: number of single-nucleotide polymorphism (nSNP); beta(b);standard error(se);expected average frequency(eaf)	0.179838	0.0393797	6.34118e-06	14306	A	G		ebi-a-GCST90017027
Abbreviation: number of single-nucleotide polymorphism (nSNP); beta(b);standard error(se);expected average frequency(eaf)	0.136523	0.0303128	9.83196e-06	14306	G	A		ebi-a-GCST90017027
Abbreviation: number of single-nucleotide polymorphism (nSNP); beta(b);standard error(se);expected average frequency(eaf)	0.112064	0.0228369	1.80992e-06	14306	A	C		ebi-a-GCST90017027
Abbreviation: number of single-nucleotide polymorphism (nSNP); beta(b);standard error(se);expected average frequency(eaf)	0.0930178	0.0202658	1.71581e-06	14306	G	A		ebi-a-GCST90016981
Abbreviation: number of single-nucleotide polymorphism (nSNP); beta(b);standard error(se);expected average frequency(eaf)	-0.108908	0.0240522	6.1355e-06	14306	A	G		ebi-a-GCST90016981
Abbreviation: number of single-nucleotide polymorphism (nSNP); beta(b);standard error(se);expected average frequency(eaf)	-0.0540309	0.0120324	6.7825e-06	14306	C	A		ebi-a-GCST90016981
Abbreviation: number of single-nucleotide polymorphism (nSNP); beta(b);standard error(se);expected average frequency(eaf)	-0.0537947	0.0120548	9.37605e-06	14306	G	T		ebi-a-GCST90016981
Abbreviation: number of single-nucleotide polymorphism (nSNP); beta(b);standard error(se);expected average frequency(eaf)	0.0537401	0.0118848	6.52139e-06	14306	C	T		ebi-a-GCST90016981
Abbreviation: number of single-nucleotide polymorphism (nSNP); beta(b);standard error(se);expected average frequency(eaf)	0.09597	0.0197312	8.79427e-07	14306	C	A		ebi-a-GCST90016981
Abbreviation: number of single-nucleotide polymorphism (nSNP); beta(b);standard error(se);expected average frequency(eaf)	0.0668866	0.0149773	9.14724e-06	14306	C	G		ebi-a-GCST90016981
Abbreviation: number of single-nucleotide polymorphism (nSNP); beta(b);standard error(se);expected average frequency(eaf)	-0.0563759	0.0127019	8.22565e-06	14306	T	A		ebi-a-GCST90016981
Abbreviation: number of single-nucleotide polymorphism (nSNP); beta(b);standard error(se);expected average frequency(eaf)	0.0567751	0.011945	2.22039e-06	14306	G	C		ebi-a-GCST90016981
Abbreviation: number of single-nucleotide polymorphism (nSNP); beta(b);standard error(se);expected average frequency(eaf)	-0.104264	0.0235841	7.09872e-06	14306	C	A		ebi-a-GCST90016981
Abbreviation: number of single-nucleotide polymorphism (nSNP); beta(b);standard error(se);expected average frequency(eaf)	-0.0722307	0.01616	6.78172e-06	14306	T	C		ebi-a-GCST90016981
Abbreviation: number of single-nucleotide polymorphism (nSNP); beta(b);standard error(se);expected average frequency(eaf)	0.0786551	0.0168217	2.42477e-06	14306	G	A		ebi-a-GCST90016981
Abbreviation: number of single-nucleotide polymorphism (nSNP); beta(b);standard error(se);expected average frequency(eaf)	0.0943944	0.0179641	1.94644e-06	14306	C	G		ebi-a-GCST90017114
Abbreviation: number of single-nucleotide polymorphism (nSNP); beta(b);standard error(se);expected average frequency(eaf)	0.0897349	0.0182532	6.75492e-07	14306	G	A		ebi-a-GCST90017114
Abbreviation: number of single-nucleotide polymorphism (nSNP); beta(b);standard error(se);expected average frequency(eaf)	0.0698446	0.0153935	8.05156e-06	14306	G	C		ebi-a-GCST90017114
Abbreviation: number of single-nucleotide polymorphism (nSNP); beta(b);standard error(se);expected average frequency(eaf)	-0.0680205	0.0150844	6.80456e-06	14306	C	T		ebi-a-GCST90017114
Abbreviation: number of single-nucleotide polymorphism (nSNP); beta(b);standard error(se);expected average frequency(eaf)	0.0482656	0.0104823	4.04548e-06	14306	A	G		ebi-a-GCST90017114
Abbreviation: number of single-nucleotide polymorphism (nSNP); beta(b);standard error(se);expected average frequency(eaf)	-0.0935765	0.0210869	7.23852e-06	14306	C	T		ebi-a-GCST90017114
Abbreviation: number of single-nucleotide polymorphism (nSNP); beta(b);standard error(se);expected average frequency(eaf)	-0.0465802	0.0105075	8.56841e-06	14306	G	A		ebi-a-GCST90017114
Abbreviation: number of single-nucleotide polymorphism (nSNP); beta(b);standard error(se);expected average frequency(eaf)	0.0864609	0.0190398	7.67892e-06	14306	T	C		ebi-a-GCST90017114
Abbreviation: number of single-nucleotide polymorphism (nSNP); beta(b);standard error(se);expected average frequency(eaf)	-0.0525703	0.0116908	6.80848e-06	14306	G	C		ebi-a-GCST90017114
Abbreviation: number of single-nucleotide polymorphism (nSNP); beta(b);standard error(se);expected average frequency(eaf)	-0.186194	0.041051	8.66662e-06	14306	T	C		ebi-a-GCST90017114
Abbreviation: number of single-nucleotide polymorphism (nSNP); beta(b);standard error(se);expected average frequency(eaf)	-0.0480708	0.0105429	5.1744e-06	14306	C	T		ebi-a-GCST90017114
Abbreviation: number of single-nucleotide polymorphism (nSNP); beta(b);standard error(se);expected average frequency(eaf)	-0.0616007	0.0137936	5.78562e-06	14306	G	A		ebi-a-GCST90017114
Abbreviation: number of single-nucleotide polymorphism (nSNP); beta(b);standard error(se);expected average frequency(eaf)	-0.141357	0.0308303	5.12436e-06	14306	C	T		ebi-a-GCST90017114
Abbreviation: number of single-nucleotide polymorphism (nSNP); beta(b);standard error(se);expected average frequency(eaf)	0.0512732	0.0109226	2.82481e-06	14306	C	G		ebi-a-GCST90017114
Abbreviation: number of single-nucleotide polymorphism (nSNP); beta(b);standard error(se);expected average frequency(eaf)	-0.0702112	0.0153063	9.26232e-06	14306	A	G		ebi-a-GCST90017114
Abbreviation: number of single-nucleotide polymorphism (nSNP); beta(b);standard error(se);expected average frequency(eaf)	-0.0536457	0.0106294	4.94721e-07	14306	C	T		ebi-a-GCST90017114
Abbreviation: number of single-nucleotide polymorphism (nSNP); beta(b);standard error(se);expected average frequency(eaf)	-0.0647291	0.0146219	8.67261e-06	14306	A	G		ebi-a-GCST90017114
Abbreviation: number of single-nucleotide polymorphism (nSNP); beta(b);standard error(se);expected average frequency(eaf)	-0.0713033	0.0157424	4.73097e-06	14306	T	C		ebi-a-GCST90017114
Abbreviation: number of single-nucleotide polymorphism (nSNP); beta(b);standard error(se);expected average frequency(eaf)	0.0482086	0.0105	4.52595e-06	14306	T	C		ebi-a-GCST90017114
Abbreviation: number of single-nucleotide polymorphism (nSNP); beta(b);standard error(se);expected average frequency(eaf)	-0.233491	0.050901	8.51609e-06	14306	T	C		ebi-a-GCST90017114
Abbreviation: number of single-nucleotide polymorphism (nSNP); beta(b);standard error(se);expected average frequency(eaf)	0.0627459	0.0127415	9.26446e-07	14306	G	A		ebi-a-GCST90017114
Abbreviation: number of single-nucleotide polymorphism (nSNP); beta(b);standard error(se);expected average frequency(eaf)	0.182308	0.0382298	2.1734e-06	14306	T	G		ebi-a-GCST90016992
Abbreviation: number of single-nucleotide polymorphism (nSNP); beta(b);standard error(se);expected average frequency(eaf)	0.132988	0.0298306	5.88044e-06	14306	G	A		ebi-a-GCST90016992
Abbreviation: number of single-nucleotide polymorphism (nSNP); beta(b);standard error(se);expected average frequency(eaf)	0.0966008	0.0162677	3.05647e-09	14306	A	T		ebi-a-GCST90016992
Abbreviation: number of single-nucleotide polymorphism (nSNP); beta(b);standard error(se);expected average frequency(eaf)	0.0755513	0.0166263	5.69626e-06	14306	T	A		ebi-a-GCST90016992
Abbreviation: number of single-nucleotide polymorphism (nSNP); beta(b);standard error(se);expected average frequency(eaf)	0.0843291	0.0189864	8.89857e-06	14306	C	T		ebi-a-GCST90016992
Abbreviation: number of single-nucleotide polymorphism (nSNP); beta(b);standard error(se);expected average frequency(eaf)	0.132323	0.0293688	6.40575e-06	14306	T	C		ebi-a-GCST90016992
Abbreviation: number of single-nucleotide polymorphism (nSNP); beta(b);standard error(se);expected average frequency(eaf)	-0.0860019	0.0169148	5.23854e-07	14306	T	A		ebi-a-GCST90016992
Abbreviation: number of single-nucleotide polymorphism (nSNP); beta(b);standard error(se);expected average frequency(eaf)	-0.0980897	0.0208995	2.94042e-06	14306	G	A		ebi-a-GCST90016992
Abbreviation: number of single-nucleotide polymorphism (nSNP); beta(b);standard error(se);expected average frequency(eaf)	0.26199	0.055123	4.8492e-06	14306	T	C		ebi-a-GCST90016992
Abbreviation: number of single-nucleotide polymorphism (nSNP); beta(b);standard error(se);expected average frequency(eaf)	-0.0696728	0.0146631	1.78295e-06	14306	G	A		ebi-a-GCST90017081
Abbreviation: number of single-nucleotide polymorphism (nSNP); beta(b);standard error(se);expected average frequency(eaf)	0.108994	0.0243264	9.12788e-06	14306	A	G		ebi-a-GCST90017081
Abbreviation: number of single-nucleotide polymorphism (nSNP); beta(b);standard error(se);expected average frequency(eaf)	0.0682414	0.0149403	5.52764e-06	14306	G	A		ebi-a-GCST90017081
Abbreviation: number of single-nucleotide polymorphism (nSNP); beta(b);standard error(se);expected average frequency(eaf)	0.226767	0.0467216	1.61421e-06	14306	A	G		ebi-a-GCST90017081
Abbreviation: number of single-nucleotide polymorphism (nSNP); beta(b);standard error(se);expected average frequency(eaf)	-0.0813051	0.015882	2.60321e-07	14306	T	C		ebi-a-GCST90017081
Abbreviation: number of single-nucleotide polymorphism (nSNP); beta(b);standard error(se);expected average frequency(eaf)	0.0879804	0.016634	1.48235e-07	14306	T	C		ebi-a-GCST90017081
Abbreviation: number of single-nucleotide polymorphism (nSNP); beta(b);standard error(se);expected average frequency(eaf)	0.0851224	0.01769	1.98226e-06	14306	T	G		ebi-a-GCST90017081
Abbreviation: number of single-nucleotide polymorphism (nSNP); beta(b);standard error(se);expected average frequency(eaf)	-0.172993	0.0390401	4.61658e-06	14306	G	C		ebi-a-GCST90017081
Abbreviation: number of single-nucleotide polymorphism (nSNP); beta(b);standard error(se);expected average frequency(eaf)	-0.131218	0.0288407	5.43188e-06	14306	C	T		ebi-a-GCST90017081
Abbreviation: number of single-nucleotide polymorphism (nSNP); beta(b);standard error(se);expected average frequency(eaf)	-0.0905691	0.0190904	2.29784e-06	14306	A	G		ebi-a-GCST90017081
Abbreviation: number of single-nucleotide polymorphism (nSNP); beta(b);standard error(se);expected average frequency(eaf)	-0.087484	0.0192215	4.65994e-06	14306	A	G		ebi-a-GCST90017081
Abbreviation: number of single-nucleotide polymorphism (nSNP); beta(b);standard error(se);expected average frequency(eaf)	0.109022	0.0242017	7.01698e-06	14306	C	T		ebi-a-GCST90017081
Abbreviation: number of single-nucleotide polymorphism (nSNP); beta(b);standard error(se);expected average frequency(eaf)	0.064211	0.0139816	4.54297e-06	14306	C	T		ebi-a-GCST90017081
Abbreviation: number of single-nucleotide polymorphism (nSNP); beta(b);standard error(se);expected average frequency(eaf)	0.0964478	0.0200589	2.15695e-06	14306	C	T		ebi-a-GCST90017085
Abbreviation: number of single-nucleotide polymorphism (nSNP); beta(b);standard error(se);expected average frequency(eaf)	0.139756	0.0286444	8.43044e-07	14306	A	G		ebi-a-GCST90017085
Abbreviation: number of single-nucleotide polymorphism (nSNP); beta(b);standard error(se);expected average frequency(eaf)	-0.0822797	0.016401	5.10258e-07	14306	A	G		ebi-a-GCST90017085
Abbreviation: number of single-nucleotide polymorphism (nSNP); beta(b);standard error(se);expected average frequency(eaf)	-0.0914764	0.0196919	2.86655e-06	14306	C	T		ebi-a-GCST90017085
Abbreviation: number of single-nucleotide polymorphism (nSNP); beta(b);standard error(se);expected average frequency(eaf)	-0.0903316	0.0205472	8.70062e-06	14306	C	T		ebi-a-GCST90017085
Abbreviation: number of single-nucleotide polymorphism (nSNP); beta(b);standard error(se);expected average frequency(eaf)	0.101844	0.0219252	3.39602e-06	14306	A	C		ebi-a-GCST90017085
Abbreviation: number of single-nucleotide polymorphism (nSNP); beta(b);standard error(se);expected average frequency(eaf)	0.0806746	0.0180043	8.64769e-06	14306	A	G		ebi-a-GCST90017085
Abbreviation: number of single-nucleotide polymorphism (nSNP); beta(b);standard error(se);expected average frequency(eaf)	-0.111241	0.025156	9.17529e-06	14306	G	A		ebi-a-GCST90017085
Abbreviation: number of single-nucleotide polymorphism (nSNP); beta(b);standard error(se);expected average frequency(eaf)	0.166302	0.0375751	8.75347e-06	14306	T	C		ebi-a-GCST90017085
Abbreviation: number of single-nucleotide polymorphism (nSNP); beta(b);standard error(se);expected average frequency(eaf)	0.119153	0.025758	3.25859e-06	14306	A	T		ebi-a-GCST90017085
Abbreviation: number of single-nucleotide polymorphism (nSNP); beta(b);standard error(se);expected average frequency(eaf)	0.0705089	0.0158542	7.36478e-06	14306	G	A		ebi-a-GCST90017085
Abbreviation: number of single-nucleotide polymorphism (nSNP); beta(b);standard error(se);expected average frequency(eaf)	0.165184	0.0361469	7.42882e-06	14306	G	A		ebi-a-GCST90017085
Abbreviation: number of single-nucleotide polymorphism (nSNP); beta(b);standard error(se);expected average frequency(eaf)	0.0925877	0.0204021	6.93474e-06	14306	T	C		ebi-a-GCST90017085
Abbreviation: number of single-nucleotide polymorphism (nSNP); beta(b);standard error(se);expected average frequency(eaf)	-0.0722586	0.0158485	5.297e-06	14306	C	T		ebi-a-GCST90017085
Abbreviation: number of single-nucleotide polymorphism (nSNP); beta(b);standard error(se);expected average frequency(eaf)	0.0744853	0.0163909	5.36155e-06	14306	G	C		ebi-a-GCST90017085
Abbreviation: number of single-nucleotide polymorphism (nSNP); beta(b);standard error(se);expected average frequency(eaf)	-0.0507782	0.0110587	4.51513e-06	14306	G	A		ebi-a-GCST90017094
Abbreviation: number of single-nucleotide polymorphism (nSNP); beta(b);standard error(se);expected average frequency(eaf)	0.0679995	0.0132471	2.791e-07	14306	A	G		ebi-a-GCST90017094
Abbreviation: number of single-nucleotide polymorphism (nSNP); beta(b);standard error(se);expected average frequency(eaf)	0.0580987	0.012673	4.83593e-06	14306	T	C		ebi-a-GCST90017094
Abbreviation: number of single-nucleotide polymorphism (nSNP); beta(b);standard error(se);expected average frequency(eaf)	0.06333	0.0130595	1.23615e-06	14306	G	C		ebi-a-GCST90017094
Abbreviation: number of single-nucleotide polymorphism (nSNP); beta(b);standard error(se);expected average frequency(eaf)	-0.0833445	0.0167489	5.66826e-07	14306	T	C		ebi-a-GCST90017094
Abbreviation: number of single-nucleotide polymorphism (nSNP); beta(b);standard error(se);expected average frequency(eaf)	0.0910999	0.0199479	8.00092e-06	14306	A	G		ebi-a-GCST90017094
Abbreviation: number of single-nucleotide polymorphism (nSNP); beta(b);standard error(se);expected average frequency(eaf)	0.109911	0.0236375	2.90228e-06	14306	T	C		ebi-a-GCST90017094
Abbreviation: number of single-nucleotide polymorphism (nSNP); beta(b);standard error(se);expected average frequency(eaf)	0.0499561	0.0109264	4.13361e-06	14306	T	C		ebi-a-GCST90017094
Abbreviation: number of single-nucleotide polymorphism (nSNP); beta(b);standard error(se);expected average frequency(eaf)	-0.133729	0.0290738	3.76218e-06	14306	C	G		ebi-a-GCST90017094
Abbreviation: number of single-nucleotide polymorphism (nSNP); beta(b);standard error(se);expected average frequency(eaf)	-0.0508514	0.0109588	3.25784e-06	14306	G	A		ebi-a-GCST90017094
Abbreviation: number of single-nucleotide polymorphism (nSNP); beta(b);standard error(se);expected average frequency(eaf)	-0.120974	0.0281273	9.74518e-06	14306	C	T		ebi-a-GCST90017094
Abbreviation: number of single-nucleotide polymorphism (nSNP); beta(b);standard error(se);expected average frequency(eaf)	0.052509	0.011504	6.05982e-06	14306	A	G		ebi-a-GCST90017094
Abbreviation: number of single-nucleotide polymorphism (nSNP); beta(b);standard error(se);expected average frequency(eaf)	-0.101587	0.0198817	2.88377e-07	14306	T	G		ebi-a-GCST90017094
Abbreviation: number of single-nucleotide polymorphism (nSNP); beta(b);standard error(se);expected average frequency(eaf)	0.140717	0.0304142	2.79892e-06	14306	C	T		ebi-a-GCST90016977
Abbreviation: number of single-nucleotide polymorphism (nSNP); beta(b);standard error(se);expected average frequency(eaf)	-0.161826	0.0353447	3.62677e-06	14306	G	A		ebi-a-GCST90016977
Abbreviation: number of single-nucleotide polymorphism (nSNP); beta(b);standard error(se);expected average frequency(eaf)	0.135254	0.0286209	3.62485e-06	14306	A	G		ebi-a-GCST90016977
Abbreviation: number of single-nucleotide polymorphism (nSNP); beta(b);standard error(se);expected average frequency(eaf)	0.11411	0.0251099	5.60725e-06	14306	C	T		ebi-a-GCST90016977
Abbreviation: number of single-nucleotide polymorphism (nSNP); beta(b);standard error(se);expected average frequency(eaf)	0.129726	0.0284563	4.29368e-06	14306	A	G		ebi-a-GCST90016977
Abbreviation: number of single-nucleotide polymorphism (nSNP); beta(b);standard error(se);expected average frequency(eaf)	0.220185	0.0485947	5.19194e-06	14306	A	G		ebi-a-GCST90017115
Abbreviation: number of single-nucleotide polymorphism (nSNP); beta(b);standard error(se);expected average frequency(eaf)	-0.131681	0.0288503	8.79387e-06	14306	T	A		ebi-a-GCST90017115
Abbreviation: number of single-nucleotide polymorphism (nSNP); beta(b);standard error(se);expected average frequency(eaf)	-0.109935	0.0236848	3.79603e-06	14306	G	C		ebi-a-GCST90017115
Abbreviation: number of single-nucleotide polymorphism (nSNP); beta(b);standard error(se);expected average frequency(eaf)	0.111896	0.0234776	1.13813e-06	14306	C	T		ebi-a-GCST90017115
Abbreviation: number of single-nucleotide polymorphism (nSNP); beta(b);standard error(se);expected average frequency(eaf)	-0.217203	0.0439621	9.64473e-07	14306	C	T		ebi-a-GCST90017115
Abbreviation: number of single-nucleotide polymorphism (nSNP); beta(b);standard error(se);expected average frequency(eaf)	-0.16062	0.0336806	9.1939e-06	14306	T	G		ebi-a-GCST90017115
Abbreviation: number of single-nucleotide polymorphism (nSNP); beta(b);standard error(se);expected average frequency(eaf)	0.120412	0.0270263	5.86462e-06	14306	A	G		ebi-a-GCST90017115
Abbreviation: number of single-nucleotide polymorphism (nSNP); beta(b);standard error(se);expected average frequency(eaf)	0.148972	0.0324162	6.76986e-06	14306	G	A		ebi-a-GCST90017115
Abbreviation: number of single-nucleotide polymorphism (nSNP); beta(b);standard error(se);expected average frequency(eaf)	-0.107661	0.0233382	4.30884e-06	14306	A	G		ebi-a-GCST90017115
Abbreviation: number of single-nucleotide polymorphism (nSNP); beta(b);standard error(se);expected average frequency(eaf)	0.229981	0.0479918	1.90265e-06	14306	A	G		ebi-a-GCST90017115
Abbreviation: number of single-nucleotide polymorphism (nSNP); beta(b);standard error(se);expected average frequency(eaf)	-0.138226	0.0289096	1.49772e-06	14306	A	G		ebi-a-GCST90017115
Abbreviation: number of single-nucleotide polymorphism (nSNP); beta(b);standard error(se);expected average frequency(eaf)	0.0727223	0.016451	9.46085e-06	14306	A	G		ebi-a-GCST90016988
Abbreviation: number of single-nucleotide polymorphism (nSNP); beta(b);standard error(se);expected average frequency(eaf)	-0.0601454	0.0135366	9.60771e-06	14306	C	A		ebi-a-GCST90016988
Abbreviation: number of single-nucleotide polymorphism (nSNP); beta(b);standard error(se);expected average frequency(eaf)	0.0773514	0.0170915	7.37055e-06	14306	A	G		ebi-a-GCST90016988
Abbreviation: number of single-nucleotide polymorphism (nSNP); beta(b);standard error(se);expected average frequency(eaf)	0.0647132	0.0143314	5.93267e-06	14306	A	C		ebi-a-GCST90016988
Abbreviation: number of single-nucleotide polymorphism (nSNP); beta(b);standard error(se);expected average frequency(eaf)	-0.0655301	0.013186	5.50744e-07	14306	G	A		ebi-a-GCST90016988
Abbreviation: number of single-nucleotide polymorphism (nSNP); beta(b);standard error(se);expected average frequency(eaf)	-0.161296	0.0364332	8.19219e-06	14306	G	A		ebi-a-GCST90016988
Abbreviation: number of single-nucleotide polymorphism (nSNP); beta(b);standard error(se);expected average frequency(eaf)	0.0668509	0.0147685	5.83727e-06	14306	C	A		ebi-a-GCST90016988
Abbreviation: number of single-nucleotide polymorphism (nSNP); beta(b);standard error(se);expected average frequency(eaf)	0.076227	0.0170411	5.1363e-06	14306	T	A		ebi-a-GCST90016988
Abbreviation: number of single-nucleotide polymorphism (nSNP); beta(b);standard error(se);expected average frequency(eaf)	0.0596297	0.0130052	4.8568e-06	14306	A	G		ebi-a-GCST90016988
Abbreviation: number of single-nucleotide polymorphism (nSNP); beta(b);standard error(se);expected average frequency(eaf)	-0.113054	0.0261933	7.88116e-06	14306	T	C		ebi-a-GCST90016988
Abbreviation: number of single-nucleotide polymorphism (nSNP); beta(b);standard error(se);expected average frequency(eaf)	0.0662403	0.0146315	5.91412e-06	14306	T	C		ebi-a-GCST90016988
[truncated: 1,042 more rows]

## Sheet: Table S2
Supplementary Table S2. Details of instrumental variables of immune traits.
Abbreviation: number of single-nucleotide polymorphism (nSNP); beta(b);standard error(se);expected average frequency(eaf)
SNP	beta	se	pval	samplesize	effect_allele	other_allele	eaf	immune traits
rs17405603	0.1542	0.02757	2.38298e-08	3658	T	A	0.284	IgD+ B cell %B cell || id:ebi-a-GCST90001391
rs140380950	-0.3568	0.06296	1.567e-08	3656	C	T	0.0368	IgD+ CD38+ B cell Absolute Count || id:ebi-a-GCST90001392
rs80330977	-0.2576	0.04422	6.158e-09	3656	A	G	0.0814	IgD+ CD38+ B cell Absolute Count || id:ebi-a-GCST90001392
rs113398446	0.1793	0.03256	3.91201e-08	3657	C	A	0.1687	IgD+ CD38- B cell %B cell || id:ebi-a-GCST90001395
rs77762131	0.3388	0.05748	4.101e-09	3657	C	G	0.045	IgD+ CD38- B cell %B cell || id:ebi-a-GCST90001395
rs77762131	0.3229	0.05806	2.85299e-08	3656	C	G	0.045	IgD+ CD38- B cell Absolute Count || id:ebi-a-GCST90001396
rs73192651	0.5551	0.08989	7.31493e-10	3657	T	C	0.02	Unswitched memory B cell %B cell || id:ebi-a-GCST90001397
rs73192651	0.4968	0.08845	2.09402e-08	3656	T	C	0.02	Unswitched memory B cell Absolute Count || id:ebi-a-GCST90001398
rs12874404	0.1523	0.02639	8.62303e-09	3656	G	A	0.3256	Unswitched memory B cell Absolute Count || id:ebi-a-GCST90001398
rs35574803	-0.3526	0.05371	5.92243e-11	3657	C	T	0.0562	IgD- CD27- B cell %B cell || id:ebi-a-GCST90001399
rs2250246	0.1466	0.02442	2.12501e-09	3657	G	A	0.5339	IgD- CD27- B cell %B cell || id:ebi-a-GCST90001399
rs4810485	0.3898	0.02585	7.1978e-50	3657	G	T	0.6314	IgD- CD27- B cell %B cell || id:ebi-a-GCST90001399
rs12939566	-0.1669	0.0285	5.11705e-09	3657	T	A	0.4148	IgD+ B cell Absolute Count || id:ebi-a-GCST90001400
rs2250246	0.1359	0.02451	3.12903e-08	3656	G	A	0.5341	IgD- CD27- B cell Absolute Count || id:ebi-a-GCST90001401
rs4239702	0.2841	0.02593	1.6421e-27	3656	C	T	0.6002	IgD- CD27- B cell Absolute Count || id:ebi-a-GCST90001401
rs138542577	0.3534	0.06406	3.708e-08	3658	C	G	0.0376	Plasma Blast-Plasma Cell %B cell || id:ebi-a-GCST90001404
rs72635970	0.3572	0.06109	5.44703e-09	3657	G	T	0.0444	Memory B cell %B cell || id:ebi-a-GCST90001406
rs116844769	0.2839	0.05066	2.26199e-08	3657	A	G	0.0662	Memory B cell %B cell || id:ebi-a-GCST90001406
rs12874404	0.173	0.02661	9.13903e-11	3656	G	A	0.3256	Memory B cell Absolute Count || id:ebi-a-GCST90001407
rs72635970	-0.3399	0.06121	3.01301e-08	3657	G	T	0.0444	Naive-mature B cell %B cell || id:ebi-a-GCST90001408
rs12939566	-0.1605	0.02868	2.34698e-08	3656	T	A	0.4148	Naive-mature B cell Absolute Count || id:ebi-a-GCST90001409
rs2792563	-0.1407	0.02479	1.494e-08	3657	A	G	0.567	IgD- CD38+ B cell %B cell || id:ebi-a-GCST90001410
rs12874404	0.1963	0.02601	5.61824e-14	3656	G	A	0.3256	IgD+ CD24+ B cell Absolute Count || id:ebi-a-GCST90001412
rs75766272	0.483	0.08768	3.86002e-08	3657	T	C	0.0201	IgD+ CD24- B cell %B cell || id:ebi-a-GCST90001415
rs12939566	-0.1593	0.02856	2.61403e-08	3656	T	A	0.4148	IgD+ CD24- B cell Absolute Count || id:ebi-a-GCST90001416
rs75766272	-0.4865	0.08656	2.04899e-08	3657	T	C	0.0201	CD24+ CD27+ B cell %B cell || id:ebi-a-GCST90001417
rs45608038	0.3527	0.0624	1.71002e-08	3657	G	A	0.0421	CD24+ CD27+ B cell %B cell || id:ebi-a-GCST90001417
rs76477280	0.4892	0.08811	3.02803e-08	3657	G	A	0.0206	CD24+ CD27+ B cell %B cell || id:ebi-a-GCST90001417
rs12874404	0.1691	0.02653	2.04202e-10	3656	G	A	0.3256	CD24+ CD27+ B cell Absolute Count || id:ebi-a-GCST90001418
rs12874404	0.1898	0.02599	3.43084e-13	3657	G	A	0.3257	IgD+ B cell %Lymphocyte || id:ebi-a-GCST90001424
rs11657531	-0.1468	0.0236	5.52497e-10	3657	T	C	0.4882	IgD+ B cell %Lymphocyte || id:ebi-a-GCST90001424
rs11687597	0.1644	0.03007	4.86004e-08	3656	G	A	0.2069	IgD- CD38dim B cell %lymphocyte || id:ebi-a-GCST90001426
rs7840395	-0.1408	0.02438	8.25296e-09	3656	G	A	0.5715	IgD- CD38dim B cell %lymphocyte || id:ebi-a-GCST90001426
rs140380950	-0.3597	0.06402	2.067e-08	3656	C	T	0.0368	IgD+ CD38+ B cell %lymphocyte || id:ebi-a-GCST90001429
rs12874404	0.1714	0.02663	1.385e-10	3656	G	A	0.3256	IgD+ CD38- B cell %lymphocyte || id:ebi-a-GCST90001431
rs77762131	0.3532	0.058	1.24701e-09	3656	C	G	0.045	IgD+ CD38- B cell %lymphocyte || id:ebi-a-GCST90001431
rs73192651	0.5455	0.08807	6.53597e-10	3656	T	C	0.02	Unswitched memory B cell %lymphocyte || id:ebi-a-GCST90001432
rs12874404	0.1827	0.02625	4.02346e-12	3656	G	A	0.3256	Unswitched memory B cell %lymphocyte || id:ebi-a-GCST90001432
rs77762131	0.3287	0.05701	8.74903e-09	3656	C	G	0.045	Unswitched memory B cell %lymphocyte || id:ebi-a-GCST90001432
rs6032660	-0.1525	0.02629	7.19797e-09	3656	A	G	0.6359	Unswitched memory B cell %lymphocyte || id:ebi-a-GCST90001432
rs35574803	-0.3044	0.05397	1.83101e-08	3656	C	T	0.0562	IgD- CD27- B cell %lymphocyte || id:ebi-a-GCST90001433
rs4810485	0.317	0.02622	4.97966e-33	3656	G	T	0.6313	IgD- CD27- B cell %lymphocyte || id:ebi-a-GCST90001433
rs7840395	-0.1437	0.02516	1.21099e-08	3656	G	A	0.5715	Switched memory B cell %lymphocyte || id:ebi-a-GCST90001434
rs9520836	0.1567	0.02479	2.91199e-10	3656	G	A	0.5044	Switched memory B cell %lymphocyte || id:ebi-a-GCST90001434
rs11653761	-0.1491	0.02489	2.298e-09	3656	T	G	0.592	Switched memory B cell %lymphocyte || id:ebi-a-GCST90001434
rs4785074	-0.1403	0.02562	4.61998e-08	3657	T	C	0.6349	Plasma Blast-Plasma Cell %lymphocyte || id:ebi-a-GCST90001435
rs12874404	0.2221	0.0262	3.31284e-17	3656	G	A	0.3256	Memory B cell %lymphocyte || id:ebi-a-GCST90001436
rs11653761	-0.1359	0.02451	3.17497e-08	3656	T	G	0.592	Memory B cell %lymphocyte || id:ebi-a-GCST90001436
rs73145706	-0.6017	0.1073	2.22802e-08	3656	T	C	0.0129	Naive-mature B cell %lymphocyte || id:ebi-a-GCST90001437
rs12874404	0.2335	0.02632	1.09295e-18	3656	G	A	0.3256	IgD+ CD24+ B cell %lymphocyte || id:ebi-a-GCST90001439
rs11657118	-0.1428	0.02416	3.70101e-09	3656	C	T	0.475	IgD+ CD24+ B cell %lymphocyte || id:ebi-a-GCST90001439
rs73145706	-0.5808	0.106	4.53597e-08	3656	T	C	0.0129	IgD+ CD24- B cell %lymphocyte || id:ebi-a-GCST90001441
rs12874404	0.2114	0.02614	8.08537e-16	3656	G	A	0.3256	CD24+ CD27+ B cell %lymphocyte || id:ebi-a-GCST90001442
rs73192651	0.5056	0.08768	8.74601e-09	3656	T	C	0.02	CD24+ CD27+ B cell %lymphocyte || id:ebi-a-GCST90001442
rs11657759	-0.1352	0.02397	1.80701e-08	3656	C	A	0.4903	CD24+ CD27+ B cell %lymphocyte || id:ebi-a-GCST90001442
rs77741094	-0.627	0.1131	3.13899e-08	3656	G	C	0.0126	IgD- CD38- B cell Absolute Count || id:ebi-a-GCST90001446
rs4656708	-0.3696	0.0647	1.21801e-08	3019	C	A	0.0459	CD62L- monocyte Absolute Count || id:ebi-a-GCST90001450
rs4987369	0.2378	0.03006	3.6116e-15	3019	T	G	0.2774	CD62L- monocyte Absolute Count || id:ebi-a-GCST90001450
rs11249570	-0.1525	0.02632	7.66302e-09	3019	A	G	0.4581	CD62L- monocyte Absolute Count || id:ebi-a-GCST90001450
rs4987360	0.3359	0.02969	4.36918e-29	3042	G	A	0.2763	CD62L- monocyte %monocyte || id:ebi-a-GCST90001451
rs9859349	0.227	0.04151	4.89204e-08	3042	A	G	0.1205	CD62L- monocyte %monocyte || id:ebi-a-GCST90001451
rs7139370	0.2947	0.0539	4.96295e-08	3042	T	C	0.0676	CD62L- monocyte %monocyte || id:ebi-a-GCST90001451
rs45487297	0.6623	0.1201	3.74498e-08	3042	A	T	0.0135	CD62L- monocyte %monocyte || id:ebi-a-GCST90001451
rs55971447	-0.1809	0.03084	4.94698e-09	3017	T	C	0.231	CD11c+ CD62L- monocyte Absolute Count || id:ebi-a-GCST90001452
rs6808893	-0.1582	0.02739	8.47208e-09	3042	T	C	0.5717	CD11c+ HLA DR++ monocyte %monocyte || id:ebi-a-GCST90001457
rs115805162	-0.2265	0.03229	2.75296e-12	3387	T	C	0.2083	Myeloid Dendritic Cell Absolute Count || id:ebi-a-GCST90001458
rs516847	0.1559	0.02621	3.02197e-09	3387	G	C	0.4297	Myeloid Dendritic Cell Absolute Count || id:ebi-a-GCST90001458
rs75072970	0.3859	0.05732	1.93999e-11	3387	C	T	0.0531	Myeloid Dendritic Cell Absolute Count || id:ebi-a-GCST90001458
rs71632979	0.6546	0.02797	2.29087e-112	3387	G	A	0.2449	Myeloid Dendritic Cell Absolute Count || id:ebi-a-GCST90001458
rs115805162	-0.2046	0.03284	5.25001e-10	3410	T	C	0.2084	Myeloid Dendritic Cell %Dendritic Cell || id:ebi-a-GCST90001459
rs71632979	0.6258	0.0287	8.46058e-99	3410	G	A	0.2447	Myeloid Dendritic Cell %Dendritic Cell || id:ebi-a-GCST90001459
rs2164210	0.1937	0.02628	2.11787e-13	3374	C	T	0.3244	Plasmacytoid Dendritic Cell Absolute Count || id:ebi-a-GCST90001460
rs876039	-0.1971	0.02752	9.51481e-13	3374	C	G	0.2619	Plasmacytoid Dendritic Cell Absolute Count || id:ebi-a-GCST90001460
rs55971447	0.5889	0.02846	1.19812e-89	3374	T	C	0.2358	Dendritic Cell Absolute Count || id:ebi-a-GCST90001461
rs75072970	0.3483	0.05681	9.7389e-10	3374	C	T	0.0532	Dendritic Cell Absolute Count || id:ebi-a-GCST90001461
rs115805162	-0.1935	0.03213	1.911e-09	3374	T	C	0.2087	Dendritic Cell Absolute Count || id:ebi-a-GCST90001461
rs75072970	0.4289	0.05742	1.01789e-13	3387	C	T	0.0531	CD62L- Dendritic Cell Absolute Count || id:ebi-a-GCST90001462
rs71632979	0.7524	0.02735	1.40281e-150	3387	G	A	0.2449	CD62L- Dendritic Cell Absolute Count || id:ebi-a-GCST90001462
rs71639910	0.3586	0.05081	2.04692e-12	3387	A	G	0.0686	CD62L- Dendritic Cell Absolute Count || id:ebi-a-GCST90001462
rs115805162	-0.2709	0.03229	7.20112e-17	3387	T	C	0.2083	CD62L- Dendritic Cell Absolute Count || id:ebi-a-GCST90001462
rs75072970	0.3832	0.05865	7.35699e-11	3410	C	T	0.0531	CD62L- Dendritic Cell %Dendritic Cell || id:ebi-a-GCST90001463
rs56199187	0.7548	0.02809	2.11349e-144	3410	T	C	0.2441	CD62L- Dendritic Cell %Dendritic Cell || id:ebi-a-GCST90001463
rs6537835	-0.2072	0.03711	2.54302e-08	3410	A	G	0.8488	CD62L- Dendritic Cell %Dendritic Cell || id:ebi-a-GCST90001463
rs10918342	-0.1766	0.02885	1.044e-09	3410	A	G	0.7191	CD62L- Dendritic Cell %Dendritic Cell || id:ebi-a-GCST90001463
rs115805162	-0.2673	0.03328	1.29211e-15	3387	T	C	0.2083	CD86+ myeloid Dendritic Cell Absolute Count || id:ebi-a-GCST90001464
rs71639910	0.3667	0.05205	2.25476e-12	3387	A	G	0.0686	CD86+ myeloid Dendritic Cell Absolute Count || id:ebi-a-GCST90001464
rs75072970	0.4059	0.05879	5.96898e-12	3387	C	T	0.0531	CD86+ myeloid Dendritic Cell Absolute Count || id:ebi-a-GCST90001464
rs71632979	0.8088	0.02785	9.7051e-166	3387	G	A	0.2449	CD86+ myeloid Dendritic Cell Absolute Count || id:ebi-a-GCST90001464
rs71632979	0.8089	0.02792	4.21697e-165	3410	G	A	0.2447	CD86+ myeloid Dendritic Cell %Dendritic Cell || id:ebi-a-GCST90001465
rs71639910	0.3612	0.0521	4.9023e-12	3410	A	G	0.0688	CD86+ myeloid Dendritic Cell %Dendritic Cell || id:ebi-a-GCST90001465
rs75072970	0.3513	0.05892	2.73099e-09	3410	C	T	0.0531	CD86+ myeloid Dendritic Cell %Dendritic Cell || id:ebi-a-GCST90001465
rs115805162	-0.2598	0.03331	8.20163e-15	3410	T	C	0.2084	CD86+ myeloid Dendritic Cell %Dendritic Cell || id:ebi-a-GCST90001465
rs3845548	-0.2739	0.02938	1.98381e-20	3410	T	C	0.2345	CD86+ plasmacytoid Dendritic Cell %Dendritic Cell || id:ebi-a-GCST90001467
rs115805162	-0.2833	0.03326	2.42605e-17	3387	T	C	0.2083	CD62L- myeloid Dendritic Cell Absolute Count || id:ebi-a-GCST90001468
rs71632979	0.8094	0.02787	9.84011e-166	3387	G	A	0.2449	CD62L- myeloid Dendritic Cell Absolute Count || id:ebi-a-GCST90001468
rs148765873	-0.3791	0.06661	1.36101e-08	3387	C	T	0.0438	CD62L- myeloid Dendritic Cell Absolute Count || id:ebi-a-GCST90001468
rs75072970	0.4285	0.05879	3.87614e-13	3387	C	T	0.0531	CD62L- myeloid Dendritic Cell Absolute Count || id:ebi-a-GCST90001468
rs71639910	0.401	0.05202	1.66303e-14	3387	A	G	0.0686	CD62L- myeloid Dendritic Cell Absolute Count || id:ebi-a-GCST90001468
rs75072970	0.388	0.0581	2.82683e-11	3410	C	T	0.0531	CD62L- myeloid Dendritic Cell %Dendritic Cell || id:ebi-a-GCST90001469
rs3933769	-0.1594	0.0279	1.20301e-08	3410	G	A	0.6129	CD62L- myeloid Dendritic Cell %Dendritic Cell || id:ebi-a-GCST90001469
rs148765873	-0.3975	0.06549	1.42801e-09	3410	C	T	0.0437	CD62L- myeloid Dendritic Cell %Dendritic Cell || id:ebi-a-GCST90001469
rs115805162	-0.2838	0.03272	6.29796e-18	3410	T	C	0.2084	CD62L- myeloid Dendritic Cell %Dendritic Cell || id:ebi-a-GCST90001469
rs71632979	0.8232	0.02725	8.531e-178	3410	G	A	0.2447	CD62L- myeloid Dendritic Cell %Dendritic Cell || id:ebi-a-GCST90001469
rs71639910	0.4169	0.05126	5.85868e-16	3410	A	G	0.0688	CD62L- myeloid Dendritic Cell %Dendritic Cell || id:ebi-a-GCST90001469
rs6535445	-0.2794	0.02525	5.62471e-28	3374	C	T	0.3435	CD62L- plasmacytoid Dendritic Cell Absolute Count || id:ebi-a-GCST90001470
rs55971447	-0.3011	0.02899	6.69885e-25	3410	T	C	0.2352	CD62L- plasmacytoid Dendritic Cell %Dendritic Cell || id:ebi-a-GCST90001471
rs6535445	-0.3029	0.02564	1.34803e-31	3410	C	T	0.344	CD62L- plasmacytoid Dendritic Cell %Dendritic Cell || id:ebi-a-GCST90001471
rs71632979	0.9207	0.02691	1e-200	3387	G	A	0.2449	CD62L- CD86+ myeloid Dendritic Cell Absolute Count || id:ebi-a-GCST90001472
rs75072970	0.4485	0.05868	2.73275e-14	3387	C	T	0.0531	CD62L- CD86+ myeloid Dendritic Cell Absolute Count || id:ebi-a-GCST90001472
rs115805162	-0.3094	0.03328	2.47116e-20	3387	T	C	0.2083	CD62L- CD86+ myeloid Dendritic Cell Absolute Count || id:ebi-a-GCST90001472
rs3933769	-0.1927	0.0283	1.14789e-11	3387	G	A	0.6134	CD62L- CD86+ myeloid Dendritic Cell Absolute Count || id:ebi-a-GCST90001472
rs71639910	0.425	0.05195	3.95913e-16	3387	A	G	0.0686	CD62L- CD86+ myeloid Dendritic Cell Absolute Count || id:ebi-a-GCST90001472
rs75072970	0.4126	0.05841	1.962e-12	3410	C	T	0.0531	CD62L- CD86+ myeloid Dendritic Cell %Dendritic Cell || id:ebi-a-GCST90001473
rs115805162	-0.3069	0.03321	4.1783e-20	3410	T	C	0.2084	CD62L- CD86+ myeloid Dendritic Cell %Dendritic Cell || id:ebi-a-GCST90001473
rs71639910	0.4245	0.05172	3.15864e-16	3410	A	G	0.0688	CD62L- CD86+ myeloid Dendritic Cell %Dendritic Cell || id:ebi-a-GCST90001473
rs71632979	0.929	0.0268	1e-200	3410	G	A	0.2447	CD62L- CD86+ myeloid Dendritic Cell %Dendritic Cell || id:ebi-a-GCST90001473
rs3933769	-0.2076	0.02811	1.88799e-13	3410	G	A	0.6129	CD62L- CD86+ myeloid Dendritic Cell %Dendritic Cell || id:ebi-a-GCST90001473
rs56199187	-0.5887	0.02799	1.96517e-92	3410	T	C	0.2441	Plasmacytoid Dendritic Cell %Dendritic Cell || id:ebi-a-GCST90001474
rs876036	-0.1835	0.02885	2.25201e-10	3410	C	T	0.2645	Plasmacytoid Dendritic Cell %Dendritic Cell || id:ebi-a-GCST90001474
rs9271768	-0.2475	0.03213	1.68384e-14	3595	G	A	0.4356	HLA DR++ monocyte %monocyte || id:ebi-a-GCST90001475
rs9296042	-0.1923	0.02928	5.86138e-11	3595	T	C	0.5013	HLA DR++ monocyte %monocyte || id:ebi-a-GCST90001475
rs9271281	-0.3029	0.03046	5.37155e-23	3595	T	C	0.5808	HLA DR++ monocyte %monocyte || id:ebi-a-GCST90001475
rs62395272	-0.2295	0.03657	3.90598e-10	3595	T	C	0.2819	HLA DR++ monocyte %monocyte || id:ebi-a-GCST90001475
rs9270591	-0.2715	0.03137	7.43875e-18	3595	T	C	0.5793	HLA DR++ monocyte %leukocyte || id:ebi-a-GCST90001476
rs9271768	-0.2168	0.03267	3.71878e-11	3595	G	A	0.4356	HLA DR++ monocyte %leukocyte || id:ebi-a-GCST90001476
rs9272459	-0.1649	0.02958	2.66397e-08	3579	A	G	0.5423	HLA DR++ monocyte Absolute Count || id:ebi-a-GCST90001477
rs9275271	0.2356	0.03057	1.67494e-14	3579	C	T	0.6292	HLA DR++ monocyte Absolute Count || id:ebi-a-GCST90001477
rs1571025	0.2422	0.0339	1.10892e-12	3437	G	A	0.1766	CD4 regulatory T cell %CD4+ T cell || id:ebi-a-GCST90001478
rs6602392	0.2173	0.03926	3.33703e-08	3437	A	C	0.1155	CD4 regulatory T cell %CD4+ T cell || id:ebi-a-GCST90001478
rs1571025	0.2054	0.03486	4.16898e-09	3437	G	A	0.1766	CD4 regulatory T cell %T cell || id:ebi-a-GCST90001479
rs408686	-0.2089	0.03078	1.33291e-11	3405	A	C	0.814	Resting CD4 regulatory T cell Absolute Count || id:ebi-a-GCST90001480
rs6751481	0.2177	0.02348	3.10099e-20	3405	C	T	0.4699	Resting CD4 regulatory T cell Absolute Count || id:ebi-a-GCST90001480
rs75958070	-0.2006	0.03612	3.01801e-08	3405	C	G	0.1217	Resting CD4 regulatory T cell Absolute Count || id:ebi-a-GCST90001480
rs60220946	0.4297	0.07742	3.079e-08	3437	T	C	0.0212	Resting CD4 regulatory T cell %CD4 regulatory T cell || id:ebi-a-GCST90001481
rs7530076	-0.463	0.07456	5.95498e-10	3437	A	G	0.9748	Resting CD4 regulatory T cell %CD4 regulatory T cell || id:ebi-a-GCST90001481
rs17607399	0.209	0.03723	2.14102e-08	3437	T	C	0.1084	Resting CD4 regulatory T cell %CD4 regulatory T cell || id:ebi-a-GCST90001481
rs6751481	0.2946	0.02252	3.39782e-38	3437	C	T	0.4709	Resting CD4 regulatory T cell %CD4 regulatory T cell || id:ebi-a-GCST90001481
rs413431	-0.2777	0.02969	1.46791e-20	3437	G	A	0.8154	Resting CD4 regulatory T cell %CD4 regulatory T cell || id:ebi-a-GCST90001481
rs6751481	0.2762	0.0232	4.7841e-32	3437	C	T	0.4709	Resting CD4 regulatory T cell %CD4+ T cell || id:ebi-a-GCST90001482
rs408686	-0.2655	0.03044	4.21988e-18	3437	A	C	0.8142	Resting CD4 regulatory T cell %CD4+ T cell || id:ebi-a-GCST90001482
rs11890666	-0.1566	0.02815	2.88403e-08	3405	A	G	0.2875	CD39+ resting CD4 regulatory T cell Absolute Count || id:ebi-a-GCST90001483
rs12712610	0.1912	0.02749	4.16486e-12	3405	G	A	0.2972	CD39+ resting CD4 regulatory T cell Absolute Count || id:ebi-a-GCST90001483
rs11188757	-0.1737	0.03077	1.77599e-08	3405	C	A	0.2213	CD39+ resting CD4 regulatory T cell Absolute Count || id:ebi-a-GCST90001483
rs4918971	0.8068	0.02149	1e-200	3405	G	C	0.4264	CD39+ resting CD4 regulatory T cell Absolute Count || id:ebi-a-GCST90001483
rs10882701	-0.3551	0.0246	7.11541e-46	3405	C	A	0.514	CD39+ resting CD4 regulatory T cell Absolute Count || id:ebi-a-GCST90001483
rs11188245	0.1845	0.02607	1.77296e-12	3405	A	G	0.3844	CD39+ resting CD4 regulatory T cell Absolute Count || id:ebi-a-GCST90001483
rs72809757	0.4827	0.05321	1.9391e-19	3405	G	A	0.0586	CD39+ resting CD4 regulatory T cell Absolute Count || id:ebi-a-GCST90001483
rs1923692	-0.5138	0.05359	1.66303e-21	3405	G	T	0.9457	CD39+ resting CD4 regulatory T cell Absolute Count || id:ebi-a-GCST90001483
rs192831774	0.4945	0.0724	1.00392e-11	3405	T	A	0.0311	CD39+ resting CD4 regulatory T cell Absolute Count || id:ebi-a-GCST90001483
[truncated: 1,743 more rows]

## Sheet: Table S3
Supplementary Table S3. The causal effects of gut microbiota on migraine
[truncated: 67 more rows]

## Sheet: Table S4
Supplementary Table S4. The causal effects of gut microbiota on migraine with aura
[truncated: 77 more rows]

[truncated: 1 more sheets: Table S5]
